# Supplementary material for: Center-Related Determinants of VKA Anticoagulation Quality: A Prospective, Multicenter Evaluation
Source: PLoS One. 2015 Dec 4;10(12):e0144314. doi: 10.1371/journal.pone.0144314 (PMC4670074; doi:10.1371/journal.pone.0144314)
Supplement: S2 Appendix — (ZIP) [file pone.0144314.s002.zip]

Archive with 1 entries (1 files):
- Dataset.xls
