# Supplementary material for: Center-Related Determinants of VKA Anticoagulation Quality: A Prospective, Multicenter Evaluation
Source: PLoS One. 2015 Dec 4;10(12):e0144314. doi: 10.1371/journal.pone.0144314 (PMC4670074; doi:10.1371/journal.pone.0144314)
Supplement: S2 Appendix — (ZIP) [file pone.0144314.s002.zip › Dataset.xls]

## Sheet: Sheet1
ncentro	FCSA	Perc_inrange	TTR	c_ncont	cpat_mean_inr	c_npat	z_inrange	year	zscore	Cnewbie	Csex	Cage	Callyears	CPat_mean_INR	CPat_mean_deltaday	ratio2
3	20100003	0.628388	71.9476	6839	2.48957	517	1.70527	2010	1.845	0.447222	0.585567	72.1054	333.282	2.48911	19.5472	0.344336
4	20100004	0.549726	64.8714	47535	2.32519	2985	-0.274327	2010	2.735	0.139694	0.51717	74.7149	2343.91	2.32519	20.2934	0.433289
6	20100006	0.571301	67.0503	52206	2.50735	2886	0.268622	2010	1.8	0.0951731	0.512033	72.8671	2343.76	2.50865	19.2097	0.459154
9	20100009	0.553297	62.8819	26368	2.5555	1816	-0.18445	2010	1.1	0.174357	0.537059	74.4152	1247.01	2.56056	19.9009	0.499086
13	20100013	0.546921	64.0378	21502	2.46833	1280	-0.3449	2010	1.53	0.21948	0.548124	70.9451	926.419	2.46954	18.2332	0.513358
18	20100018	0.453863	52.368	20552	2.4548	1389	-2.68676	2010	1.535	0.367049	0.478788	75.0889	976.049	2.45553	18.646	0.976845
20	20100020	0.590094	69.3412	54035	2.55672	3362	0.741566	2010	1.61	0.197032	0.506261	71.7744	2681.81	2.55671	19.8775	0.461199
22	20100022	0.564601	66.1797	36409	2.55315	2607	0.100014	2010	3.245	0.189983	0.533279	74.071	1826.21	2.55315	20.0364	0.477117
28	20100028	0.623482	68.216	23506	2.63005	1997	1.58181	2010	1.585	0.510399	0.50676	71.4557	1113.27	2.62978	19.3092	0.348418
31	20100031	0.605216	70.157	32606	2.46855	2127	1.12212	2010	2.345	0.420615	0.510472	74.675	1582.65	2.46864	19.4395	0.395524
34	20100034	0.635455	70.7578	57144	2.37425	2676	1.88312	2010	3.64	0.144147	0.516832	74.9757	2136.93	2.37403	14.894	0.378124
40	20100040	0.567748	67.2075	8949	2.42167	511	0.17922	2010	1.605	0.462069	0.520243	69.2791	382.021	2.42219	17.4453	0.408254
42	20100042	0.561428	65.9156	22789	2.49485	1327	0.020171	2010	2.26	0.214395	0.550417	71.9083	988.349	2.49697	16.9343	0.484542
44	20100044	0.579254	68.6936	10982.9	2.4383	5062	0.468773	2010	1.775	0.132736	0.519481	75.8263	4234.52	2.43977	16.1091	0.405377
46	20100046	0.603921	70.0692	85778	2.55499	5008	1.08954	2010	2.54	0.147449	0.490836	74.336	4015.38	2.5561	18.8908	0.393055
48	20100048	0.600026	70.1882	20723	2.50476	1056	0.991525	2010	1.475	0.372777	0.540808	74.2535	1036.34	2.50476	13.3834	0.389984
56	20100056	0.531736	63.4672	8280	2.40697	462	-0.727051	2010	3.525	0.145585	0.544811	67.3666	354.073	2.41774	19.3564	0.538085
57	20100057	0.497793	59.5765	65958	2.41591	4343	-1.58125	2010	1.845	0.174154	0.479851	72.7003	3292.36	2.41661	20.5379	0.63188
61	20100061	0.535862	60.8224	16360	2.39579	1117	-0.623202	2010	1.51	0.449443	0.501427	73.9164	801.653	2.39758	19.9087	0.553253
62	20100062	0.604156	67.3901	25913	2.50157	1400	1.09546	2010	1.98	0.139707	0.556679	70.7141	1046.47	2.50417	16.5078	0.403479
64	20100064	0.538481	59.7929	1848	2.52493	206	-0.557309	2010	3.83	0.114422	0.539683	62.1158	126.984	2.55476	33.0573	0.567532
74	20100074	0.605552	69.6192	55900	2.42309	3247	1.13057	2010	3.55	0.398646	0.525118	74.9683	2360.7	2.42263	16.9336	0.380273
76	20100076	0.643753	74.9233	7547	2.49958	353	2.09193	2010	2.685	0.020462	0.443182	76	292.593	2.49886	16.5797	0.254556
77	20100077	0.598215	66.9919	88634	2.3143	4521	0.945937	2010	5.36	0.160383	0.5064	74.91	3438.44	2.32752	15.8078	0.382552
79	20100079	0.574841	68.1555	38947	2.51807	2777	0.357708	2010	2.19	0.163042	0.515453	73.7512	2113.05	2.51894	21.8515	0.434902
80	20100080	0.564155	66.9546	44034	2.42357	2612	0.0888061	2010	2.125	0.169252	0.538012	71.1802	1955.71	2.42574	17.9889	0.453811
82	20100082	0.539091	62.9901	12910	2.53473	820	-0.541946	2010	2.51	0.2703	0.554455	73.5055	579.833	2.53414	17.513	0.624953
86	20100086	0.650952	71.9926	42993	2.55817	2576	2.2731	2010	1.73	0.112098	0.526995	71.8279	2157.7	2.55846	20.1152	0.276651
94	20100094	0.525706	61.8198	32333	2.37533	1500	-0.878799	2010	0.885	0.144936	0.531058	70.8916	1161.83	2.37513	14.9105	0.542246
97	20100097	0.595263	67.7745	23779	2.47546	1925	0.871653	2010	2.19	0.178196	0.5	73.4021	1386.36	2.47565	24.5507	0.465078
110	20100110	0.543655	64.4286	4116	2.57643	249	-0.427098	2010	2.855	0.414992	0.554656	65.8427	194.748	2.57643	18.9589	0.468964
124	20100124	0.532891	63.2801	33338	2.40708	1690	-0.697986	2010	2.205	0.187785	0.487365	72.8657	1260.33	2.40986	15.2392	0.490928
130	20100130	0.63047	72.7431	32413	2.46534	1874	1.75765	2010	2.94	0.151552	0.513747	73.7933	1432.99	2.46602	18.3301	0.296034
133	20100133	0.579983	67.5263	5930	2.51823	449	0.487109	2010	1.97	0.222394	0.567568	72.8255	285.062	2.51914	19.0701	0.452973
136	20100136	0.544868	64.6531	19115	2.48692	1253	-0.396563	2010	1.92	0.468652	0.511691	74.7865	790.608	2.49168	18.0797	0.485007
138	20100138	0.557133	65.694	28295	2.43492	1933	-0.0879184	2010	2.165	0.151399	0.517585	74.3278	1503.18	2.4376	21.0257	0.47085
139	20100139	0.515056	61.8071	14053	2.35698	1124	-1.14682	2010	3.405	0.505142	0.54428	74.0214	736.398	2.35645	20.3421	0.616621
142	20100142	0.560329	63.0545	41033	2.47801	2195	-0.00747985	2010	6.495	0.18216	0.510818	75.6529	1570.61	2.4768	16.4341	0.535405
143	20100143	0.596195	69.6098	44590	2.40148	2539	0.895113	2010	1.595	0.126895	0.541799	74.2958	2111.93	2.40426	18.9933	0.430964
145	20100145	0.606019	69.6934	6229	2.5445	351	1.14234	2010	1.61	0.422529	0.549383	73.6037	261.208	2.54604	18.2286	0.375444
149	20100149	0.546421	64.2479	10338	2.62301	613	-0.357492	2010	2.86	0.402612	0.501718	71.9479	464.286	2.6295	18.0107	0.55288
153	20100153	0.601662	69.6612	12386	2.51499	941	1.03269	2010	1.52	0.226064	0.592911	72.6581	702.792	2.51841	23.007	0.416196
156	20100156	0.511483	61.8647	41675	2.4193	2511	-1.23673	2010	2.075	0.464544	0.476936	72.6855	1747.05	2.42457	16.7338	0.583776
160	20100160	0.545431	66.0189	7429	2.43497	551	-0.382415	2010	2.685	0.458357	0.534749	72.5255	375.226	2.44748	22.1016	0.470481
162	20100162	0.626387	70.8669	9574	2.66622	632	1.65491	2010	2.855	0.0864276	0.559157	74.8963	487.025	2.67341	21.5644	0.35704
165	20100165	0.58093	65.9689	15183	2.40831	952	0.510949	2010	5.535	0.216607	0.594951	71.6227	686.507	2.40748	18.9224	0.517378
168	20100168	0.575913	67.5911	18952	2.47157	1147	0.384687	2010	1.71	0.341227	0.544146	73.097	881.455	2.47688	20.1263	0.475057
169	20100169	0.583325	67.2782	23147	2.54006	1476	0.571229	2010	1.595	0.139757	0.474403	71.9512	1159.96	2.54022	19.5535	0.503854
171	20100171	0.626187	72.2726	10694	2.56654	600	1.64987	2010	2.635	0.408598	0.509338	73.9322	485.688	2.57503	18.7822	0.385771
175	20100175	0.591355	67.5851	57144	2.41243	2676	0.773307	2010	1.94	0.36784	0.535219	73.3743	1641.4	2.4124	21.4661	0.457027
178	20100178	0.511041	61.6501	31535	2.47479	2529	-1.24784	2010	1.59	0.208857	0.567602	70.9412	1616.27	2.48228	22.2963	0.519489
186	20100186	0.607462	71.3061	15921	2.60062	871	1.17865	2010	3.105	0.162844	0.552083	73.9011	712.209	2.6003	17.2818	0.421216
194	20100194	0.556613	65.6448	8140	2.42782	400	-0.101004	2010	2.465	0.388991	0.480769	72.2141	318.331	2.43451	16.0278	0.528507
201	20100201	0.583028	66.7247	14715	2.43241	1246	0.563751	2010	4.32	0.138688	0.803322	72.9983	840.475	2.44477	26.0955	0.413327
203	20100203	0.551807	63.9263	6561	2.5105	598	-0.221959	2010	4.16	0.62305	0.559671	73.9498	330.696	2.51495	23.0724	0.563817
213	20100213	0.641244	69.8668	7674	2.50731	551	2.0288	2010	5.01	0.273957	0.53539	75.8421	442.52	2.50772	22.5223	0.384164
216	20100216	0.618529	70.0038	7392	2.64605	552	1.45715	2010	1.76	0.266539	0.493531	75.8096	354.026	2.65216	19.2426	0.383641
217	20100217	0.528918	62.2274	15271	2.38829	691	-0.79796	2010	1.735	0.245038	0.526851	70.5297	546.938	2.38829	14.1329	0.608529
224	20100224	0.541911	60.9226	5770	2.49846	480	-0.470994	2010	2.29	0.426553	0.482684	74.6337	365.554	2.50049	26.9535	0.596608
225	20100225	0.521888	61.1	2265	2.62577	101	-0.974871	2010	3.06	0.573781	0.535354	71.9898	65.0021	2.62813	11.0518	0.499433
227	20100227	0.575991	65.6796	9875	2.38213	800	0.386662	2010	3.76	0.588666	0.564331	73.7594	475.267	2.38285	19.2794	0.414892
228	20100228	0.564344	66.7161	5725	2.46027	236	0.093555	2010	5.31	0.312534	0.517588	71.886	205.872	2.46058	14.6024	0.499741
231	20100231	0.623684	73.0063	13745	2.47815	972	1.58689	2010	1.79	0.405188	0.528926	75.8907	757.183	2.47873	22.4506	0.356476
236	20100236	0.476974	57.5712	10171	2.45918	717	-2.10518	2010	1.41	0.200619	0.513557	69.4388	466.001	2.47241	22.008	0.653131
239	20100239	0.49063	58.4412	16118	2.3614	1068	-1.76151	2010	3	0.423871	0.498371	73.6486	742.317	2.37216	19.311	0.71435
249	20100249	0.519789	58.4674	4753	2.36059	282	-1.02771	2010	3.48	0.297951	0.5	75.1547	210.284	2.36475	18.4694	0.667783
250	20100250	0.503346	58.9087	7425	2.49236	483	-1.4415	2010	0.83	0.488551	0.516484	73.0341	322.776	2.49143	17.2169	0.537703
254	20100254	0.579994	68.9967	11427	2.43538	615	0.487397	2010	2.415	0.229289	0.581597	71.0775	395.363	2.44118	14.1111	0.397779
260	20100260	0.525633	64.0632	4925	2.58633	253	-0.880623	2010	1.265	0.21274	0.57085	68.244	199.772	2.59143	15.6709	0.567023
263	20100263	0.642079	70.7133	7348	2.50964	461	2.0498	2010	0.89	0.121933	0.527115	75.4772	374.979	2.50964	20.6473	0.349745
265	20100265	0.599789	69.7911	11097	2.57296	638	0.98555	2010	1.305	0.20054	0.511076	76.1044	488.771	2.57586	17.3377	0.350974
271	20100271	0.492351	58.8075	7685	2.29087	409	-1.71819	2010	3.715	0.436846	0.453846	75.6005	299.253	2.29227	15.7863	0.714565
274	20100274	0.505489	60.4167	1367	2.51834	98	-1.38758	2010	3.055	0.518371	0.479167	70.5155	62.1496	2.50984	17.1722	0.621844
276	20100276	0.552261	63.4538	2271	2.51302	120	-0.210514	2010	2.26	0.433325	0.474138	70.0172	86.9403	2.51138	16.9736	0.559764
278	20100278	0.538857	62.6505	9473	2.35755	600	-0.547855	2010	3.385	0.156411	0.463621	73.8519	472.069	2.35461	22.1082	0.709346
279	20100279	0.581664	68.4271	15499	2.52731	879	0.529424	2010	1.485	0.150529	0.529126	73.5848	712.991	2.52731	18.0872	0.424596
281	20100281	0.559434	65.1943	14637	2.35433	674	-0.0300097	2010	1.94	0.99268	0.528963	73.3283	525.864	2.35297	14.1119	0.464221
282	20100282	0.560176	65.0695	5158	2.41675	261	-0.0113393	2010	1.915	0.435284	0.557692	70.3615	197.008	2.41808	15.8892	0.488724
285	20100285	0.56308	59.36	462	2.51681	26	0.0617447	2010	3.385	0.460374	0.541667	64.75	15.3191	2.52968	13.5532	0.695239
287	20100287	0.639162	72.3098	20618	2.54654	1298	1.97641	2010	2.56	0.204723	0.545313	73.8675	1052.14	2.54799	21.3002	0.381636
291	20100291	0.551269	60.5458	13034	2.62624	752	-0.235478	2010	1.48	0.343915	0.488994	76.7206	504.999	2.62944	19.4594	0.535172
294	20100294	0.414429	49.2615	21343	2.35167	1562	-3.67915	2010	1.415	0.640033	0.566337	71.8633	789.279	2.35185	12.4367	0.710773
297	20100297	0.586779	67.1603	63800	2.64663	3842	0.658153	2010	3.615	0.0747731	0.5338	74.1434	704.469	2.6478	22.0293	0.484411
301	20100301	0.61963	68.0194	9095	2.52643	419	1.48486	2010	1.88	0.217455	0.480676	71.8671	295.896	2.52844	12.5558	0.352831
303	20100303	0.494538	60.3516	7704	2.44492	564	-1.66315	2010	2.44	0.144241	0.526605	70.3887	399.473	2.44884	23.1863	0.627045
311	20100311	0.483254	56.2518	2538	2.63948	143	-1.94713	2010	2.59	0.184924	0.556338	68.6014	96.3789	2.63921	14.6629	0.850394
314	20100314	0.526759	62.0019	15166	2.33913	1125	-0.8523	2010	6.565	0.486774	0.47301	72.9248	744.629	2.33906	19.4909	0.580367
333	20100333	0.637561	72.9699	1786	2.48119	138	1.9361	2010	3.065	0.484104	0.530769	74.6567	93.488	2.48542	22.2386	0.385004
334	20100334	0.658015	75.5451	9440	2.55074	529	2.45086	2010	3.1	0.0622932	0.506823	75.2671	419.023	2.55164	19.0247	0.297269
337	20100337	0.667819	74.0122	8416	2.54217	499	2.69758	2010	4.5	0.0673752	0.505092	74.6253	399.13	2.544	18.9277	0.386168
339	20100339	0.507671	59.043	32707	2.48053	3107	-1.33266	2010	2.945	0.462106	0.55317	73.5533	2163.64	2.48221	27.5369	0.629048
340	20100340	0.571184	67.5911	4726	2.49876	291	0.265688	2010	1.45	0.357407	0.566901	73.7663	244.508	2.49876	20.0981	0.514846
344	20100344	0.556279	49.8566	77455	2.43649	5171	-0.109418	2010	3.93	0.202765	0.561404	72.0958	236.489	2.44013	17.4774	1.0186
346	20100346	0.573997	66.7177	28629	2.43854	1423	0.336492	2010	3.09	0.076274	0.508584	76.1266	1166.3	2.44119	16.9845	0.525312
348	20100348	0.620229	73.2793	1812	2.50058	113	1.49994	2010	2.035	0.155843	0.446429	72.3571	88.1785	2.49318	19.3625	0.393508
352	20100352	0.431321	49.9569	10397	2.5163	846	-3.25406	2010	2.615	0.520136	0.48	75.0659	535.854	2.51751	21.8173	1.14438
353	20100353	0.656711	71.9515	9318	2.61456	434	2.41804	2010	1.22	0.131653	0.585253	74.235	355.594	2.61456	15.1348	0.349085
355	20100355	0.537969	64.1315	4240	2.45594	294	-0.570185	2010	1.285	0.467869	0.503425	72.2789	209.159	2.45594	19.3128	0.640357
357	20100357	0.508387	59.1606	3727	2.51374	253	-1.31465	2010	0.91	0.49203	0.461905	72.2198	156.286	2.52474	18.3605	0.610477
362	20100362	0.561178	66.454	3247	2.49045	185	0.0138815	2010	2.075	0.583718	0.502762	71.9351	108.209	2.49045	12.9253	0.470763
367	20100367	0.583552	67.3297	24568	2.44311	1400	0.576945	2010	2.16	0.453382	0.489691	77.5445	999.797	2.44508	16.3521	0.392735
369	20100369	0.533252	63.5833	13511	2.63698	684	-0.688902	2010	3.59	0.0734916	0.524887	72.0646	601.282	2.64102	18.1466	0.591395
372	20100372	0.63374	66.1323	3754	2.43721	335	1.83996	2010	3.325	0.234206	0.460606	75.0848	213.804	2.43266	26.201	0.473245
376	20100376	0.635062	73.0285	6053	2.4651	353	1.87323	2010	1.37	0.398546	0.435821	74.8298	269.021	2.47424	18.8576	0.280687
385	20100385	0.534055	65.1738	5091	2.31427	288	-0.668688	2010	1.52	0.462881	0.582456	71.3542	204.099	2.31427	15.5225	0.489785
388	20100388	0.526092	61.7284	12265	2.47828	847	-0.869075	2010	3.24	0.516084	0.535971	70.8918	512.662	2.47977	17.2467	0.56534
389	20100389	0.499631	57.4851	3274	2.51806	245	-1.535	2010	2.21	0.492408	0.561644	72.0675	163.286	2.5154	21.0794	0.70293
390	20100390	0.532984	65.0275	20887	2.40724	1004	-0.695646	2010	6.5	0.428035	0.479145	74.4502	744.64	2.4069	14.5812	0.470888
392	20100392	0.62839	73.7146	7616	2.45616	428	1.70531	2010	1.465	0.469687	0.548694	72.6557	314.144	2.45837	15.8719	0.378367
394	20100394	0.581177	67.5857	7369	2.4441	563	0.517168	2010	2.71	0.441098	0.522442	70.7318	432.409	2.4441	24.5929	0.419428
395	20100395	0.559383	64.2983	53818	2.46515	3878	-0.0312967	2010	3.145	0.467297	0.525934	72.0565	2703.16	2.46756	20.5767	0.549573
401	20100401	0.51388	60.4516	3858	2.39929	221	-1.17641	2010	2.64	0.489236	0.514151	74.1759	159.316	2.39929	16.9625	0.584977
403	20100403	0.593879	67.1487	2493	2.51975	155	0.836825	2010	3.365	0.497813	0.496599	76.0544	92.3212	2.53109	15.749	0.498754
404	20100404	0.539426	62.1904	5101	2.36876	435	-0.533518	2010	3.315	0.494808	0.538824	73.886	286.553	2.37134	22.8999	0.560905
407	20100407	0.501784	60.2002	12460	2.43801	803	-1.48081	2010	2.13	0.48051	0.521456	75.8537	555.893	2.44197	17.6242	0.623107
408	20100408	0.57553	66.9571	9171	2.44191	446	0.375046	2010	3.78	0.443606	0.541766	75.2596	337.417	2.44107	14.5906	0.466592
417	20100417	0.545052	65.208	4989	2.41498	230	-0.391938	2010	1.115	0.44887	0.49763	73.8783	166.685	2.41498	12.6421	0.530653
422	20100422	0.546775	63.9504	48886	2.54774	2983	-0.348582	2010	2.1	0.210879	0.544917	77.5222	562.004	2.54787	19.5474	0.58786
425	20100425	0.567202	65.7202	17925	2.42188	1013	0.165481	2010	1.855	0.453205	0.501759	74.5579	685.216	2.42443	15.6028	0.407099
426	20100426	0.526902	61.387	3615	2.52601	308	-0.8487	2010	1.89	0.577485	0.496732	73.0362	176.294	2.52541	20.0757	0.554568
428	20100428	0.616266	69.8967	14404	2.47735	731	1.4002	2010	2.22	0.23448	0.521918	73.0931	519.371	2.47743	14.3586	0.407129
438	20100438	0.480025	54.0204	614	2.35664	50	-2.02839	2010	2.665	0.674275	0.520833	75.6	21.6555	2.35664	13.7701	0.672046
441	20100441	0.431555	53.1928	1302	2.32351	87	-3.24817	2010	3.27	0.670203	0.576471	68.9195	46.2567	2.32351	15.51	0.748865
443	20100443	0.554906	64.8843	21930	2.47224	1679	-0.143964	2010	1.44	0.609378	0.453144	78.097	843.031	2.47782	16.4215	0.50218
445	20100445	0.54474	64.9292	32810	2.44859	1544	-0.399783	2010	1.16	0.135877	0.529062	77	1316.07	2.44931	16.6016	0.487537
448	20100448	0.487613	56.793	7546	2.45851	529	-1.83742	2010	2.11	0.55896	0.513889	76.1468	296.64	2.46566	16.1532	0.743469
451	20100451	0.512054	60.0994	13934	2.37935	856	-1.22236	2010	1.37	0.362871	0.499388	73.5292	674.883	2.3835	19.8457	0.62824
454	20100454	0.485435	51.5741	239	2.30925	71	-1.89225	2010	7.1	0.985915	0.550725	71.5211	6.25395	2.30925	15.1361	0.902953
1	20110001	0.582431	66.2379	10267	2.4473	508	0.183356	2011	1.93	0.183614	0.484252	72.7165	398.196	2.4473	15.3938	0.447883
3	20110003	0.607713	70.1014	10051	2.48175	717	0.908655	2011	1.94	0.217677	0.5671	73.1346	488.442	2.48175	19.4964	0.362833
4	20110004	0.562902	66.0141	47926	2.29097	2929	-0.376919	2011	2.385	0.134611	0.519467	74.9734	2399.61	2.29097	20.3032	0.422946
6	20110006	0.594547	69.9019	52915	2.50894	3095	0.530957	2011	1.49	0.0597983	0.515752	73.0342	2519.28	2.50894	18.8609	0.434767
9	20110009	0.571781	66.3698	25674	2.57053	1820	-0.122194	2011	1.395	0.13005	0.544697	74.5544	1292.3	2.57053	19.8583	0.448903
13	20110013	0.579749	66.6629	21746	2.49734	1277	0.106397	2011	2.685	0.149414	0.559684	71.1903	938.526	2.49734	17.5727	0.477039
14	20110014	0.531363	62.4419	4647	2.46896	345	-1.28171	2011	1.92	0.175454	0.588235	72.5463	264.824	2.46896	22.4858	0.628353
18	20110018	0.44294	51.3907	20949	2.3907	1493	-3.81846	2011	2.13	0.398349	0.475364	75.5753	1009.44	2.3907	19.3186	1.02982
20	20110020	0.61344	71.2527	56304	2.49329	3637	1.07294	2011	0.955	0.162949	0.508526	72.5381	2821.4	2.49329	19.9337	0.447737
22	20110022	0.570354	66.5808	38488	2.45922	2676	-0.163121	2011	3.82	0.118411	0.550822	74.6902	1920.87	2.45922	20.1257	0.486119
28	20110028	0.617212	68.8101	34138	2.54895	2100	1.18118	2011	2.2	0.358638	0.504762	71.921	1563.85	2.54895	18.236	0.337445
31	20110031	0.612252	70.6512	34067	2.45518	2186	1.03887	2011	1.785	0.336982	0.49693	75.4213	1642.27	2.45518	19.5826	0.397978
34	20110034	0.599415	68.233	58983	2.36964	3286	0.670602	2011	2.455	0.473221	0.516692	74.9151	2304.4	2.36964	14.9655	0.447753
36	20110036	0.558611	65.9303	37626	2.57967	3080	-0.500015	2011	2.605	0.0889707	0.515584	76.0974	2254.2	2.57967	24.0467	0.480789
40	20110040	0.588165	68.5721	11136	2.43621	678	0.347865	2011	1.205	0.51541	0.504491	71.5372	447.017	2.43621	15.5931	0.392389
42	20110042	0.587058	67.6427	25410	2.55072	1436	0.316109	2011	1.88	0.0946138	0.527159	72.5049	1122.63	2.55072	17.4688	0.420502
44	20110044	0.569527	68.248	12100.4	2.4317	5653	-0.186843	2011	2.92	0.0925083	0.516948	76.1051	4642.27	2.4317	15.9977	0.403035
45	20110045	0.507753	58.4866	40687	2.64883	2443	-1.95906	2011	1.745	0.0799185	0.537674	70.545	1993.36	2.64883	19.4366	0.734873
46	20110046	0.602965	69.9683	86101	2.52307	5205	0.772455	2011	2.45	0.0749639	0.498462	74.8982	4059.46	2.52307	19.1349	0.399414
48	20110048	0.600026	70.1882	31400	2.50476	1227	0.688138	2011	1.835	0.351354	0.540808	75.2535	1036.34	2.50476	13.3805	0.39005
51	20110051	0.633056	74.2588	58126	2.48622	3083	1.63572	2011	1.99	0.112291	0.49627	76.2326	2428.74	2.48622	16.7973	0.30223
56	20110056	0.594669	69.4364	7091	2.47627	402	0.534444	2011	1.665	0.00776645	0.551899	68.107	355.844	2.47627	22.5823	0.439183
57	20110057	0.520631	61.3471	69613	2.39224	4789	-1.5896	2011	1.9	0.10203	0.486726	73.1704	3564.25	2.39224	20.796	0.552087
61	20110061	0.545983	62.1873	16228	2.47378	1151	-0.862281	2011	1.675	0.440662	0.496324	74.6472	843.127	2.47378	21.0633	0.546827
62	20110062	0.646462	71.6584	25331	2.5214	1376	2.02031	2011	2.59	0.0693262	0.544	71.3772	1078.5	2.5214	16.6594	0.324755
64	20110064	0.630281	66.213	15194	2.60869	1041	1.55611	2011	2.915	0.441431	0.590909	63.0758	22.4159	2.58262	21.4298	0.592934
71	20110071	0.567197	66.3672	76466	2.37505	6101	-0.253702	2011	2.13	0.122498	0.538007	76.0933	4613.63	2.37505	25.7212	0.431943
72	20110072	0.470148	55.9778	7447	2.45942	422	-3.03788	2011	2	0.363412	0.597796	72.0592	266.745	2.45942	13.5196	0.794109
74	20110074	0.606507	70.1169	48886	2.43768	2983	0.874055	2011	2.605	0.303598	0.52171	74.9742	2199.7	2.43768	17.7383	0.384401
75	20110075	0.559327	66.6748	22123	2.52849	1282	-0.479478	2011	1.5	0.132686	0.56727	70.1388	916.124	2.52849	16.2145	0.438719
76	20110076	0.638776	74.2248	7839	2.4969	352	1.7998	2011	3.895	0.0130212	0.440341	76.1591	284.582	2.4969	14.8017	0.322244
78	20110078	0.57153	65.03	19471	2.50518	1229	-0.129378	2011	1.985	0.0960678	0.558177	73.5989	912.604	2.50518	18.8733	0.483273
79	20110079	0.58557	69.256	41374	2.53595	2900	0.273398	2011	1.575	0.103507	0.517639	73.8138	2219.79	2.53595	21.396	0.396345
80	20110080	0.573956	67.4231	43158	2.43761	2776	-0.0597872	2011	2.27	0.0891895	0.529305	71.3909	2089.67	2.43761	19.5673	0.467251
82	20110082	0.563071	66.1048	15630	2.56759	885	-0.372045	2011	3.27	0.0678929	0.55492	73.8373	712.206	2.56759	17.6551	0.574389
86	20110086	0.646397	71.5243	39080	2.48051	3190	2.01846	2011	2.87	0.0965957	0.522421	72.4454	2407.07	2.48051	24.9649	0.308121
89	20110089	0.600457	69.6338	19656	2.5622	1106	0.700491	2011	1.24	0.404444	0.512239	74.8608	841.34	2.5622	16.9504	0.35159
94	20110094	0.554479	62.8934	33737	2.36613	1624	-0.618545	2011	2.385	0.0903343	0.528139	71.2026	1247.39	2.36613	15.0449	0.473293
97	20110097	0.583884	68.0181	25776	2.49857	1987	0.225038	2011	2.675	0.108623	0.5	73.5083	1454.6	2.49857	23.1995	0.469709
99	20110099	0.591236	69.3373	16510	2.50131	935	0.435953	2011	2.15	0.110079	0.6	73.3401	704.154	2.50131	16.8683	0.365901
110	20110110	0.554321	66.4148	4041	2.53491	230	-0.623071	2011	2.1	0.38019	0.528634	65.9258	187.695	2.53491	19.3819	0.473215
116	20110116	0.597273	69.3515	16780	2.46579	1156	0.609137	2011	2.33	0.100518	0.548443	74.9784	853.614	2.46579	20.276	0.421644
119	20110119	0.58449	68.2054	27992	2.47411	1620	0.242432	2011	5.37	0.116353	0.514198	75.2562	1205.44	2.47411	17.4949	0.454592
123	20110123	0.643486	73.1472	4798	2.48411	267	1.93492	2011	3.805	0.258467	0.625468	73.0449	201.924	2.48411	16.5993	0.398472
124	20110124	0.607675	71.4429	49058	2.46248	2861	0.907562	2011	2.725	0.119535	0.536526	76.3023	2207.89	2.46248	17.7471	0.359676
125	20110125	0.601612	67.9915	15232	2.48906	1185	0.733618	2011	2.235	0.0851335	0.502984	75.9207	907.467	2.48906	24.4839	0.524629
126	20110126	0.535997	63.9078	36663	2.52937	1809	-1.14877	2011	2.86	0.0866238	0.486111	73.2222	1395.68	2.52937	15.0197	0.566933
127	20110127	0.579298	68.3965	39769	2.5187	2018	0.0934811	2011	2.72	0.0798906	0.529732	75.8424	1671.73	2.5187	16.3515	0.458053
128	20110128	0.508063	60.6579	8004	2.48097	856	-1.95016	2011	1.405	0.102867	0.519906	74.6787	598.056	2.48097	31.8369	0.62606
130	20110130	0.632292	73.8742	31793	2.48745	1922	1.6138	2011	0.675	0.155815	0.519541	74.2461	1469.81	2.48745	18.9538	0.284641
133	20110133	0.518538	62.9796	7554	2.40273	468	-1.64965	2011	7.23	0.483037	0.484914	75.5214	313.065	2.40273	16.5076	0.529765
134	20110134	0.651099	70.873	5158	2.56354	321	2.15335	2011	1.925	0.031579	0.503165	71.3925	248.851	2.56354	19.8534	0.366445
136	20110136	0.562679	66.0817	18497	2.54446	1217	-0.383299	2011	1.39	0.473209	0.519231	75.0378	827.934	2.54446	17.3687	0.478115
138	20110138	0.562547	66.6824	30590	2.43608	2140	-0.387088	2011	2.05	0.10528	0.517387	74.4224	1567.02	2.43608	20.0877	0.43033
139	20110139	0.527063	63.0043	15935	2.40497	1230	-1.40506	2011	4.385	0.498492	0.548013	74.3154	818.259	2.40497	20.0327	0.610207
141	20110141	0.520081	61.6638	24973	2.63305	1638	-1.60538	2011	1.33	0.0724131	0.544567	73.0836	1274.07	2.63305	20.4735	0.60597
142	20110142	0.595599	67.2964	44967	2.48501	2231	0.561111	2011	3.65	0.0936508	0.499776	75.8978	1688.95	2.48501	15.6354	0.457298
143	20110143	0.585874	68.2146	47816	2.38619	2976	0.282119	2011	1.47	0.119795	0.536651	74.1156	2310.25	2.38619	19.4965	0.441505
145	20110145	0.646763	73.867	5967	2.49264	362	2.02894	2011	1.54	0.413118	0.527624	73.036	285.263	2.49264	19.1081	0.314048
146	20110146	0.51656	62.2017	17171	2.48721	1096	-1.70638	2011	2.665	0.486127	0.500466	74.521	756.126	2.48721	17.7301	0.615293
149	20110149	0.56317	66.1759	9740	2.66259	591	-0.369222	2011	2.155	0.382191	0.522648	72.7942	475.476	2.66259	19.1044	0.53721
153	20110153	0.585338	67.7922	11992	2.5239	968	0.26676	2011	2.02	0.0980455	0.580745	73.2314	727.953	2.5239	24.6095	0.460782
156	20110156	0.538351	64.9956	44118	2.44715	2606	-1.08123	2011	3.09	0.447918	0.49168	73.22	1838.82	2.44715	16.6377	0.487814
157	20110157	0.627694	71.629	35139	2.42887	2064	1.4819	2011	2.92	0.4153	0.489726	74.1876	1434.94	2.42887	16.3188	0.318374
160	20110160	0.555003	66.9211	7119	2.44748	529	-0.603519	2011	2.575	0.456467	0.534749	73.5255	375.226	2.44748	22.1016	0.470106
162	20110162	0.638357	72.4036	11999	2.66017	732	1.78779	2011	2.555	0.07366	0.551913	75.7732	570.482	2.66017	19.5132	0.349124
165	20110165	0.590412	68.2482	15211	2.50012	961	0.412328	2011	3.31	0.205279	0.576842	71.9459	712.093	2.50012	17.972	0.474733
168	20110168	0.530371	60.9043	6165	2.57118	525	-1.31017	2011	1.365	0.385489	0.517647	75.1524	398.512	2.57118	27.1559	0.564023
169	20110169	0.580282	66.9335	16380	2.52686	1085	0.121703	2011	2.08	0.098246	0.467472	73.5834	819.69	2.52686	19.17	0.503502
171	20110171	0.597867	69.8111	11980	2.55833	686	0.626186	2011	1.47	0.395808	0.53207	73.9621	539.995	2.55833	17.9352	0.400163
175	20110175	0.599194	68.4865	30892	2.40872	2054	0.664257	2011	2.07	0.343147	0.54187	73.6266	1693.79	2.40872	21.7513	0.427567
178	20110178	0.542182	64.9535	30630	2.52494	2428	-0.971328	2011	1.185	0.121034	0.567983	71.7998	1722.06	2.52494	23.0933	0.506296
186	20110186	0.633612	73.9253	16669	2.61987	940	1.65165	2011	2.505	0.0611926	0.555556	74.6128	784.81	2.61987	18.4524	0.378647
187	20110187	0.532137	62.0162	34759	2.56141	1621	-1.2595	2011	2.845	0.367701	0.545173	73.9217	1276.55	2.56141	14.2932	0.53093
190	20110190	0.66209	74.4371	23734	2.50616	1002	2.46866	2011	0.995	0.128631	0.55988	76.1417	735.165	2.50616	11.5447	0.294312
201	20110201	0.588193	67.6682	14878	2.4337	1183	0.348671	2011	7.015	0.128076	0.732882	73.2984	852.56	2.4337	24.0035	0.408658
203	20110203	0.555037	65.7875	8349	2.43403	558	-0.602528	2011	1.68	0.464867	0.574786	74.25	386.537	2.43403	19.1561	0.502549
210	20110210	0.626791	72.1693	22484	2.58973	1289	1.45597	2011	4.48	0.115483	0.538525	75.4779	992.909	2.58973	17.3064	0.362194
213	20110213	0.632909	70.3035	10953	2.4478	788	1.6315	2011	6.69	0.278151	0.53934	76.7069	580.502	2.4478	20.9052	0.344712
216	20110216	0.595682	67.9045	7593	2.57188	555	0.563519	2011	3.695	0.262029	0.499099	76.0144	355.143	2.57188	19.1299	0.446463
217	20110217	0.538734	63.1448	17623	2.43498	906	-1.07026	2011	2.77	0.181759	0.514444	71.032	633.403	2.43498	13.9546	0.592699
223	20110223	0.668976	77.1433	18532	2.47015	957	2.66621	2011	2.465	0.0590865	0.492881	76.953	745.861	2.47015	16.9702	0.240084
225	20110225	0.527251	61.8265	2187	2.62813	99	-1.39967	2011	5.305	0.355985	0.535354	72.9898	65.0021	2.62813	11.0518	0.499433
227	20110227	0.570344	65.8963	9647	2.39126	793	-0.163417	2011	3.12	0.566732	0.549872	74.0265	486.345	2.39126	20.4317	0.46206
228	20110228	0.542173	63.2936	5425	2.39798	221	-0.971598	2011	2.72	0.337383	0.531579	72.3818	190.905	2.39798	13.6753	0.535454
229	20110229	0.617247	71.0712	5521	2.45353	397	1.18219	2011	4.93	0.418167	0.529412	75.9144	290.69	2.45353	20.5572	0.362176
236	20110236	0.549372	65.0185	9801	2.536	603	-0.765074	2011	2.39	0.0671624	0.518836	70.2338	496.313	2.536	21.4058	0.559872
239	20110239	0.515469	61.058	15562	2.37219	1053	-1.73768	2011	3.49	0.433347	0.493264	74.3146	766.487	2.37219	19.3675	0.634708
240	20110240	0.617961	72.6207	2616	2.54505	155	1.20265	2011	2.4	0.0599353	0.461039	72.2452	114.679	2.54505	17.5808	0.369794
243	20110243	0.512071	60.959	22085	2.48216	1443	-1.83518	2011	1.305	0.153772	0.509395	72.0908	1109.71	2.48216	19.5485	0.569593
249	20110249	0.479606	52.8456	6143	2.33914	441	-2.76655	2011	2.735	0.527564	0.498866	76.1315	263.624	2.33914	15.8256	0.607877
250	20110250	0.528146	62.2655	7217	2.46454	477	-1.374	2011	1.09	0.451009	0.515351	73.3739	341.428	2.46454	18.2809	0.538033
251	20110251	0.56628	65.469	19162	2.4932	1355	-0.279991	2011	1.82	0.515949	0.511524	71.3452	864.733	2.4932	21.9209	0.51673
254	20110254	0.586966	69.5091	10333	2.44321	561	0.313464	2011	2.2	0.00591117	0.586331	72.066	381.384	2.44321	14.1256	0.39412
259	20110259	0.620775	70.5262	20587	2.4696	1391	1.28338	2011	2.225	0.327237	0.507549	74.4515	972.159	2.4696	18.5872	0.417008
260	20110260	0.546478	65.8754	6476	2.59264	333	-0.848097	2011	0.815	0.11932	0.574018	70.2673	264.148	2.59264	15.5436	0.502438
263	20110263	0.633606	69.7054	8583	2.47185	543	1.6515	2011	2.26	0.0968588	0.524862	75.3118	406.1	2.47185	18.7809	0.350093
265	20110265	0.617862	71.5296	12697	2.52828	751	1.19983	2011	3.29	0.155043	0.488682	76.2996	548.673	2.52828	16.7455	0.290667
271	20110271	0.546604	64.4696	10267	2.3261	631	-0.844477	2011	2.515	0.477529	0.471452	75.8776	421.315	2.3261	16.7044	0.516141
273	20110273	0.505062	59.1814	3378	2.28407	220	-2.03626	2011	2.735	0.307803	0.585253	76.45	120.642	2.28407	13.0565	0.550681
274	20110274	0.594285	71.1294	1491	2.49431	85	0.523427	2011	3.02	0.37601	0.416667	73.1294	70.2979	2.49431	18.4804	0.39903
276	20110276	0.557266	64.4207	2528	2.51779	147	-0.538593	2011	3.2	0.460208	0.462585	69.7959	104.277	2.51779	16.7316	0.533354
278	20110278	0.549702	64.5056	10014	2.38875	622	-0.755582	2011	4.015	0.0772208	0.469355	74.3103	509.491	2.38875	20.8502	0.551629
279	20110279	0.598016	70.4011	16343	2.55692	939	0.630469	2011	1.255	0.052937	0.536913	73.7721	771.783	2.55692	18.8265	0.388771
281	20110281	0.565154	65.6545	14432	2.35297	663	-0.312297	2011	2.615	0.988406	0.528963	74.3283	525.864	2.35297	14.1119	0.464221
282	20110282	0.598447	68.5287	6649	2.41065	335	0.642834	2011	1.585	0.394372	0.591045	70.8866	254.855	2.41065	16.4724	0.446359
285	20110285	0.638538	71.4545	259	2.60914	22	1.79299	2011	3.055	0.555602	0.545455	63.95	9.88607	2.60914	15.1319	0.337282
286	20110286	0.633628	69.2992	7737	2.47294	528	1.65211	2011	3.785	0.436354	0.546875	76.5985	374.668	2.47294	18.8264	0.31678
287	20110287	0.640214	72.6097	26454	2.53019	1775	1.84108	2011	2.415	0.222086	0.542889	74.0107	1305.61	2.53019	20.1213	0.370009
288	20110288	0.559532	66.6441	9768	2.49104	790	-0.473587	2011	2.39	0.19487	0.554677	70.6253	422.841	2.49104	18.2736	0.478406
291	20110291	0.547437	60.9437	15277	2.63465	855	-0.820583	2011	2.775	0.402642	0.472515	76.3544	626.847	2.63465	17.535	0.672647
294	20110294	0.427895	50.8226	24823	2.35216	1832	-4.25007	2011	1.495	0.617259	0.549042	72.2276	964.497	2.35216	13.3478	0.705573
295	20110295	0.575491	64.5379	3514	2.5315	276	-0.0157383	2011	2.255	0.537279	0.507246	74.529	157.982	2.5315	17.0505	0.521121
297	20110297	0.603446	68.1537	13536	2.60519	870	0.786232	2011	4.075	0.0431925	0.532184	74.6391	705.955	2.60519	21.0243	0.460383
301	20110301	0.653221	71.7979	10641	2.52406	482	2.21422	2011	3.755	0.0986103	0.5	72.6992	352.22	2.52406	12.7831	0.302219
303	20110303	0.52426	62.7279	6925	2.54448	507	-1.4855	2011	1.785	0.108392	0.534791	71.2229	369.999	2.54448	22.3807	0.675321
311	20110311	0.484614	56.3007	2973	2.63792	162	-2.62287	2011	2.27	0.0735453	0.537037	69.5864	113.117	2.63792	14.9449	0.883983
312	20110312	0.560955	66.0957	1479	2.42515	97	-0.432773	2011	2.52	0.307215	0.536082	76.3918	67.256	2.42515	19.1048	0.62745
314	20110314	0.546211	62.6722	16241	2.35683	1181	-0.85574	2011	3.32	0.448662	0.48412	73.231	825.397	2.35683	20.4751	0.547078
315	20110315	0.627189	71.3237	4657	2.44448	211	1.4674	2011	4.15	0.398429	0.555024	74.4597	167.168	2.44448	14.4656	0.348517
321	20110321	0.430888	53.5335	8413	2.51096	451	-4.16419	2011	2.685	0.160771	0.412417	73.7384	354.918	2.51096	16.4249	0.779754
333	20110333	0.654942	76.036	1933	2.43432	146	2.26358	2011	3.425	0.417875	0.514286	76.0903	106.839	2.43432	24.5676	0.315039
334	20110334	0.675781	76.6496	8441	2.5119	490	2.86144	2011	5.785	0.0519789	0.5	76.1408	393.979	2.5119	19.1324	0.306433
337	20110337	0.661156	73.6886	8203	2.57025	475	2.44187	2011	6.285	0.0338973	0.522105	74.8547	393.472	2.57025	18.929	0.425757
340	20110340	0.593695	68.7462	5317	2.52586	328	0.506488	2011	1.97	0.358369	0.57764	74.5976	270.625	2.52586	19.6304	0.46876
341	20110341	0.57218	65.8733	12268	2.4278	740	-0.110739	2011	2.91	0.441242	0.463347	72.7068	544.917	2.4278	17.6186	0.480047
346	20110346	0.607553	69.8008	26291	2.44501	1293	0.904077	2011	1.8	0.0879324	0.51161	76.6713	1113.97	2.44501	17.3771	0.451529
348	20110348	0.616701	71.5547	2061	2.46724	131	1.16651	2011	1.875	0.0813912	0.51145	73.3359	99.3548	2.46724	19.3642	0.38023
352	20110352	0.513688	58.7097	1192	2.33121	62	-1.78878	2011	2.99	0.395832	0.354839	76.8387	48.9087	2.33121	15.612	0.732707
353	20110353	0.662328	74.591	11124	2.5543	536	2.47548	2011	1.68	0.156557	0.600746	74.5373	424.118	2.5543	15.2102	0.30749
354	20110354	0.668925	70.2009	12431	2.56725	976	2.66475	2011	1.545	0.51391	0.520492	75.6875	605.068	2.56725	20.3412	0.35194
355	20110355	0.537969	64.1315	4240	2.45594	294	-1.09219	2011	1.69	0.451646	0.503425	73.2789	209.159	2.45594	19.3128	0.640357
356	20110356	0.645784	71.7938	1611	2.49083	177	2.00087	2011	6.485	0.457041	0.564972	73.5311	63.0501	2.49083	20.0679	0.504133
357	20110357	0.578304	64.8083	3998	2.57153	276	0.0649519	2011	1.47	0.493886	0.447876	73.1739	183.393	2.57153	17.8427	0.536517
362	20110362	0.555493	66.1883	4187	2.49639	230	-0.58947	2011	2.455	0.521153	0.511013	72.9565	142.021	2.49639	14.1305	0.51884
364	20110364	0.582998	67.2575	6242	2.42388	381	0.199628	2011	5.58	0.22293	0.548556	73.895	235.657	2.42388	14.8077	0.448582
367	20110367	0.614931	71.4019	22296	2.46415	1244	1.11573	2011	2.95	0.087683	0.469453	77.832	960.398	2.46415	17.0928	0.359581
369	20110369	0.536941	63.7673	14296	2.62599	649	-1.12168	2011	3.255	0.0282337	0.520124	72.6343	585.301	2.62599	16.2361	0.623017
370	20110370	0.568738	65.8693	7456	2.49867	467	-0.209489	2011	2.805	0.0395967	0.477516	76.4069	369.359	2.49867	19.6698	0.522289
372	20110372	0.676083	70.953	5203	2.45956	373	2.87011	2011	1.61	0.0745619	0.447721	75.4316	280.453	2.45956	23.4372	0.303245
374	20110374	0.608617	68.6691	7269	2.46141	578	0.934598	2011	1.975	0.195394	0.520761	74.6851	359.509	2.46141	20.1758	0.362207
376	20110376	0.631723	73.6171	5565	2.47067	364	1.59747	2011	2.445	0.408268	0.43956	75.0412	290.745	2.47067	20.9249	0.338925
378	20110378	0.55237	62.5	851	2.6584	77	-0.67904	2011	1.55	0.0854992	0.653333	72.2078	49.9437	2.6584	33.5091	0.64239
385	20110385	0.552144	65.4812	6455	2.36958	351	-0.685535	2011	2.315	0.43679	0.550432	72.1567	261.167	2.36958	15.5279	0.510301
389	20110389	0.47729	56.68	3526	2.54366	257	-2.833	2011	2.59	0.450948	0.575	73.0078	186.504	2.54366	21.3756	0.762365
390	20110390	0.526882	61.8462	1046	2.39905	54	-1.41028	2011	2.635	0.463334	0.461538	73.2222	38.6301	2.39905	14.4597	0.654895
392	20110392	0.626271	72.6485	10017	2.4112	554	1.44107	2011	1.525	0.447146	0.572727	72.7107	410.224	2.4112	15.7945	0.35382
394	20110394	0.580008	67.6997	8721	2.46742	700	0.113833	2011	3.11	0.424889	0.534582	71.3086	545.639	2.46742	26.3442	0.455906
395	20110395	0.546876	63.8789	5405	2.43218	367	-0.836659	2011	2.71	0.473001	0.490463	69.0654	250.899	2.43218	17.8303	0.53787
400	20110400	0.638643	70.1256	12105	2.44487	884	1.79598	2011	3.37	0.443849	0.490255	78.1018	606.841	2.44487	20.0135	0.336174
401	20110401	0.528952	61.6203	4017	2.43692	243	-1.3509	2011	2.56	0.440592	0.504274	74.6255	174.743	2.43692	17.1585	0.566352
402	20110402	0.578546	66.8381	5471	2.4214	459	0.0718893	2011	4.325	0.0879973	0.463576	67.6536	328.955	2.4214	24.829	0.554717
403	20110403	0.63689	71.2723	3162	2.4911	209	1.7457	2011	3.06	0.367465	0.502392	75.2249	130.361	2.4911	16.7336	0.293202
404	20110404	0.552259	63.5087	5080	2.42252	480	-0.682243	2011	2.88	0.517021	0.536534	74.2042	305.191	2.42252	24.3624	0.52991
407	20110407	0.537642	63.3894	15919	2.4487	946	-1.10157	2011	1.265	0.157958	0.539112	76.7146	694.748	2.4487	17.4378	0.554718
408	20110408	0.611359	70.7864	10143	2.53064	492	1.01326	2011	3.33	0.102365	0.553191	75.7419	375.193	2.53064	14.9263	0.360989
409	20110409	0.569611	65.3639	12096	2.458	795	-0.184436	2011	1.66	0.229264	0.55102	75.3476	624.071	2.458	20.1528	0.503394
417	20110417	0.52568	63.8173	6141	2.40978	327	-1.44474	2011	1.085	0.491933	0.495082	74.1529	210.99	2.40978	12.7586	0.465861
420	20110420	0.483338	59.7256	13743	2.42012	957	-2.65947	2011	2.47	0.339078	0.54023	74.9833	683.445	2.42012	19.4733	0.584218
422	20110422	0.55533	65.5787	12150	2.55472	894	-0.594149	2011	1.42	0.165972	0.533632	78.0593	588.42	2.55472	18.8528	0.539944
425	20110425	0.593337	68.8732	19298	2.45392	1036	0.496233	2011	3.185	0.412441	0.49203	75.2963	765.804	2.45392	15.4076	0.36002
426	20110426	0.559554	66.0663	4217	2.5533	358	-0.472944	2011	1.18	0.541293	0.46648	73.1592	217.806	2.5533	21.5509	0.538228
428	20110428	0.634158	71.3512	16463	2.46159	814	1.66732	2011	2.61	0.116685	0.538084	73.9865	598.825	2.46159	14.1929	0.363955
431	20110431	0.547705	64	1787	2.58898	109	-0.81288	2011	2.47	0.595098	0.555556	68.0183	61.4303	2.58898	12.7705	0.601594
438	20110438	0.559139	63.963	1124	2.42364	82	-0.484866	2011	1.29	0.523697	0.481481	76.7073	52.0686	2.42364	17.1988	0.495697
439	20110439	0.532762	60.7258	2068	2.47294	190	-1.24158	2011	1.805	0.503958	0.447368	74.8579	118.273	2.47294	21.7743	0.671594
441	20110441	0.518121	62.4111	1484	2.47239	92	-1.66161	2011	3.7	0.206286	0.622222	68.7609	60.302	2.47239	15.8905	0.537629
443	20110443	0.570888	67.3712	9222	2.49914	660	-0.147788	2011	1.7	0.560037	0.468085	76.2182	388.645	2.49914	16.8524	0.464564
445	20110445	0.540873	64.2861	35884	2.45343	1708	-1.00889	2011	2.7	0.0884403	0.527811	77.3741	1417.87	2.45343	16.1143	0.477119
447	20110447	0.590742	66.7727	9214	2.50883	598	0.421782	2011	2.36	0.101346	0.488255	70.1388	433.581	2.50883	17.5672	0.439507
448	20110448	0.559108	64.0154	7533	2.34848	540	-0.485738	2011	1.965	0.564664	0.527881	76.3037	311.962	2.34848	15.5154	0.481357
451	20110451	0.550525	64.8596	15891	2.46858	928	-0.731974	2011	3.62	0.24619	0.504865	74.1272	778.542	2.46858	19.1238	0.516195
456	20110456	0.642156	74.2437	4535	2.39052	239	1.89677	2011	4.31	0.134487	0.447699	75.4854	156.598	2.39052	12.6411	0.231771
460	20110460	0.57415	67.0694	34962	2.50299	2400	-0.054211	2011	2.065	0.470625	0.50625	77.3175	1684.79	2.50299	19.6013	0.45552
461	20110461	0.530606	64.2192	20844	2.45559	1212	-1.30343	2011	3	0.464192	0.497525	72.7285	858.029	2.45559	15.8536	0.560548
462	20110462	0.501404	58.9145	1852	2.43237	1147	-2.14121	2011	2.84	0.516995	0.677686	71.8182	62.9293	2.43237	11.9031	0.659437
465	20110465	0.490706	57.5227	1225	2.50419	94	-2.4481	2011	1.475	0.469183	0.434783	75.7766	48.6177	2.50419	14.945	0.572023
466	20110466	0.459783	54.0539	2758	2.35786	329	-3.33525	2011	0.92	0.71227	0.489362	73.6778	134.155	2.35786	20.6093	0.674691
467	20110467	0.60205	69.0787	10165	2.35898	439	0.746186	2011	6.15	0.173457	0.430524	76.3166	302.026	2.35898	11.3312	0.427099
469	20110469	0.588549	67.0014	9474	2.43391	718	0.358859	2011	7.505	0.220968	0.502786	71.9276	503.245	2.43391	20.7941	0.487073
470	20110470	0.527418	60.1651	1486	2.27558	113	-1.39489	2011	1.09	0.576625	0.495495	73.6487	65.4496	2.27558	16.676	0.60713
1	20120001	0.470475	57.4204	8692	2.43966	869	-2.85723	2012	4.08	0.52251	0.524971	72.2532	468.598	2.43966	21.3061	0.717997
3	20120003	0.615153	70.7915	12368	2.50725	947	1.0596	2012	2.99	0.366252	0.559596	73.1252	281.128	2.50061	18.1507	0.397078
6	20120006	0.586325	68.517	52615	2.50392	3248	0.279151	2012	1.855	0.307055	0.498282	70.1904	282.88	2.27131	13.8549	0.527857
9	20120009	0.593007	68.0756	26729	2.53772	1936	0.46005	2012	1.15	0.680552	0.547667	73.0405	170.364	2.38268	12.5079	0.618454
13	20120013	0.546587	63.6133	20676	2.46125	1379	-0.796659	2012	2.34	0.401938	0.565049	69.35	288.415	2.37996	17.419	0.691796
18	20120018	0.467693	55.5029	20334	2.44035	1505	-2.93255	2012	3.215	0.525534	0.490733	76.0443	715.347	2.42647	19.376	0.89345
20	20120020	0.61344	71.2527	56304	2.49329	3637	1.01322	2012	4.15	0.529768	0.520393	72.5728	854.476	2.51426	17.309	0.495277
26	20120026	0.596713	69.8571	27969	2.52034	1921	0.560386	2012	4.13	0.0672047	0.577884	72.1426	1457.67	2.52034	21.1574	0.395586
28	20120028	0.636875	70.977	33273	2.55507	1954	1.64768	2012	1.505	0.377607	0.507966	72.9859	1294.5	2.55859	18.7388	0.319418
31	20120031	0.616718	71.2402	35929	2.48847	2246	1.10198	2012	1.45	0.404442	0.490119	75.688	1387.63	2.48855	18.8547	0.377714
34	20120034	0.596332	68.0855	64108	2.35881	3316	0.55006	2012	2.04	0.430844	0.519155	75.54	2503.28	2.35904	15.0073	0.465303
36	20120036	0.574759	67.4833	45330	2.57106	3317	-0.0339617	2012	3.475	0.308532	0.551044	73.2401	410.408	2.39871	14.2043	0.524833
40	20120040	0.587803	68.3286	11978	2.3958	707	0.319154	2012	2.645	0.50496	0.496274	72.4612	493.993	2.39416	16.3781	0.411868
42	20120042	0.593269	68.9899	25405	2.47895	1619	0.467157	2012	1.225	0.414432	0.50358	72.1766	181.095	2.26683	12.9727	0.495152
46	20120046	0.611575	70.8852	52993	2.5839	3217	0.962737	2012	1.5	0.386568	0.502947	73.3143	420.467	2.364	12.081	0.532363
48	20120048	0.602209	70.0803	33120	2.44756	1581	0.70917	2012	1.015	0.505893	0.542675	75.1299	1099.1	2.4477	13.4069	0.376102
51	20120051	0.628464	73.5278	62300	2.48225	3352	1.41998	2012	1.41	0.662497	0.468274	74.3414	384.014	2.36581	11.1541	0.408166
56	20120056	0.587731	68.878	6779	2.53589	379	0.317231	2012	1.455	0.174003	0.75	51.5	10.7097	2.20047	24.6882	0.900409
57	20120057	0.519449	61.5815	77455	2.42712	5171	-1.53138	2012	3.495	0.516575	0.491213	71.8663	442.575	2.21234	12.401	0.702974
61	20120061	0.551723	62.1101	18099	2.42102	1281	-0.657612	2012	4.13	0.461622	0.494515	75.0152	891.36	2.42216	20.5563	0.510515
62	20120062	0.638087	70.9438	26075	2.51155	1440	1.68049	2012	2.075	0.493734	0.507299	68.0292	105.375	2.27849	9.76723	0.432419
72	20120072	0.47392	57.0268	9647	2.42822	505	-2.76398	2012	2.89	0.464088	0.538251	72.2174	256.645	2.39649	13.482	0.742955
74	20120074	0.61473	70.6654	22322	2.46433	1374	1.04815	2012	6.4	0.392217	0.498262	76.7703	640.862	2.46066	17.1216	0.379529
75	20120075	0.558904	66.8745	24799	2.50648	1461	-0.463201	2012	1.61	0.558093	0.58	70.3704	158.531	2.38691	10.8648	0.5807
76	20120076	0.621156	72.2746	7122	2.4747	339	1.22213	2012	3.21	0.251166	0.538462	67.9615	9.09815	2.35932	11.3227	0.301215
77	20120077	0.598818	67.3889	10494.6	2.3137	4999	0.617384	2012	3.295	0.0740257	0.516903	75.6449	3908	2.3137	14.9459	0.412977
78	20120078	0.568655	64.9984	18496	2.51954	1242	-0.199217	2012	3.865	0.483198	0.533613	71.6218	80.8373	2.24801	10.617	0.584492
79	20120079	0.588878	69.2459	42769	2.52532	2954	0.348276	2012	0.94	0.407717	0.529582	73.2135	371.418	2.39372	16.3491	0.435569
80	20120080	0.570903	67.3978	45090	2.45882	2917	-0.138376	2012	1.875	0.379797	0.545156	68.6951	260.42	2.28162	12.8935	0.507862
82	20120082	0.549627	64.3137	18366	2.54603	1062	-0.714365	2012	1.71	0.338771	0.536842	72.1649	145.274	2.41771	14.9327	0.631255
85	20120085	0.451556	54.6983	15194	2.29332	1041	-3.36943	2012	7.395	0.398962	0.502885	70.9933	820.472	2.29332	21.7842	0.880296
94	20120094	0.600727	66.9329	35420	2.45644	1703	0.669054	2012	0.665	0.336041	0.483108	69.5791	126.616	2.22848	10.9848	0.45203
97	20120097	0.558874	66.2855	27698	2.44668	2096	-0.46403	2012	2.085	0.479676	0.472275	72.7886	205.183	2.29485	14.5618	0.588645
110	20120110	0.567655	67.9827	3857	2.48255	234	-0.22629	2012	1.915	0.40239	0.493151	66.3303	180.146	2.4888	20.3523	0.42009
116	20120116	0.595072	69.5146	17775	2.44066	1222	0.515964	2012	5.785	0.341032	0.557377	72.6492	140.56	2.2993	13.7952	0.476709
123	20120123	0.643587	72.6831	6461	2.46525	388	1.82939	2012	4.25	0.187636	0.592784	74.0644	282.106	2.46525	17.0233	0.383162
124	20120124	0.605378	71.5559	57462	2.45488	3284	0.794981	2012	1.21	0.592772	0.527983	75.1859	492.686	2.33837	12.5145	0.512875
126	20120126	0.519926	62.304	38845	2.563	1799	-1.51845	2012	4.765	0.465403	0.43985	71.5805	78.4242	2.37704	7.11971	0.710253
127	20120127	0.585308	68.5493	39125	2.51721	1975	0.251616	2012	0.9	0.326778	0.529148	73.6323	289.178	2.40151	14.2582	0.437949
128	20120128	0.490671	57.4905	7025	2.37041	871	-2.31047	2012	2.89	0.414806	0.572785	74.1442	119.791	2.27737	27.7319	1.04376
130	20120130	0.611396	71.1356	25786	2.41747	1589	0.957894	2012	1.565	0.449006	0.495274	73.8357	1154.23	2.41747	17.8891	0.324813
133	20120133	0.599605	69.4417	4660	2.53663	348	0.63868	2012	1.855	0.186837	0.583815	75.4626	233.977	2.53663	19.7474	0.453749
136	20120136	0.551849	65.1824	18582	2.52148	1221	-0.654219	2012	1.145	0.488976	0.524761	75.6858	809.54	2.51983	17.5484	0.513831
139	20120139	0.552466	64.8201	17114	2.43346	1315	-0.637519	2012	3.855	0.502136	0.527666	74.1044	857.408	2.43268	19.1982	0.52655
141	20120141	0.518039	60.9069	28690	2.62722	1957	-1.56955	2012	1.73	0.311717	0.563579	72.5165	230.229	2.54276	15.1722	0.622829
142	20120142	0.600546	68.0678	47310	2.50988	2148	0.664144	2012	3.095	0.291916	0.485623	72.6709	147.898	2.41109	9.30795	0.537775
145	20120145	0.624589	72.6086	6606	2.52436	374	1.31506	2012	1.515	0.425967	0.51105	73.4266	281.905	2.52385	17.8863	0.340737
146	20120146	0.583938	66.883	17641	2.45119	1125	0.21453	2012	1.57	0.465425	0.473843	75.0705	796.261	2.45052	18.4521	0.443788
149	20120149	0.575419	66.8288	9300	2.67881	521	-0.0160935	2012	5.33	0.320831	0.504115	73.4583	444.154	2.68633	19.6725	0.589954
155	20120155	0.629906	72.1232	13670	2.32276	825	1.45902	2012	3.6	0.0977317	0.547879	73.5539	613.971	2.32276	18.1785	0.338439
156	20120156	0.546704	66.3791	40575	2.47676	2333	-0.793488	2012	0.865	0.453594	0.487562	73.7459	1616.62	2.47956	16.0884	0.431886
157	20120157	0.618892	70.6227	39768	2.3948	2260	1.16083	2012	2.175	0.473291	0.497399	74.5476	1307.64	2.37708	15.4762	0.350343
160	20120160	0.577279	68.388	6895	2.54471	513	0.0342626	2012	1.505	0.447642	0.52588	73.1683	362.597	2.54505	22.1416	0.488677
162	20120162	0.63657	72.0274	10183	2.64774	591	1.63943	2012	1.485	0.0685444	0.56176	76.0423	465.03	2.64774	18.5915	0.361471
165	20120165	0.585813	66.4757	14692	2.4097	921	0.265288	2012	1.925	0.477782	0.584	72.8953	197.381	2.34996	15.5186	0.627134
168	20120168	0.619598	71.3893	20754	2.49047	1256	1.17996	2012	1.695	0.067894	0.564648	73.8439	1046.19	2.49047	19.7833	0.392158
169	20120169	0.576735	66.34	16094	2.46615	1058	0.019525	2012	4.79	0.652741	0.507692	73.8718	86.8717	2.3248	13.1668	0.6654
171	20120171	0.604336	70.7863	12331	2.45167	782	0.766755	2012	4.655	0.395281	0.528	74.2181	573.908	2.45681	19.3514	0.395092
175	20120175	0.597753	68.6157	32407	2.40778	2113	0.588529	2012	1.165	0.337692	0.523426	74.1869	1721.1	2.40778	20.9838	0.417129
178	20120178	0.535436	64.3808	32899	2.52752	2637	-1.09856	2012	2.085	0.430354	0.543353	71.936	285.43	2.40246	14.4767	0.596325
187	20120187	0.544363	62.451	36543	2.55519	1796	-0.856881	2012	2.68	0.421211	0.554726	74.2097	1232.36	2.54925	14.9286	0.577258
188	20120188	0.555162	65.0085	5621	2.6178	358	-0.56451	2012	4.225	0.107939	0.525281	74.8324	253.856	2.6178	17.7676	0.573574
194	20120194	0.551592	62.5546	13391	2.38145	610	-0.661182	2012	7.62	0.129812	0.45082	72.9688	455.429	2.38145	13.5467	0.478414
197	20120197	0.714723	75.0968	777	2.52024	124	3.75526	2012	1.93	0.955885	0.629032	73.25	37.0597	2.52024	21.6091	0.269968
203	20120203	0.544544	63.9984	9275	2.45114	660	-0.85198	2012	0.54	0.501441	0.552773	74.7546	416.187	2.45055	18.1957	0.602376
210	20120210	0.624371	72.0153	22240	2.52986	1324	1.30916	2012	5.005	0.369835	0.56129	74.4698	174.218	2.48526	14.8881	0.40702
213	20120213	0.617063	68.9598	13699	2.3854	919	1.11132	2012	4.095	0.423521	0.535714	76.9371	376.782	2.35699	17.4053	0.359704
217	20120217	0.52787	61.7631	18790	2.39852	980	-1.30338	2012	2.705	0.479518	0.570588	70.2486	158.83	2.32825	10.9123	0.643492
223	20120223	0.659307	75.883	18632	2.39417	1049	2.25498	2012	3.54	0.355377	0.733333	74.5812	94.8991	2.28107	9.86893	0.288331
224	20120224	0.540671	63.1533	7378	2.51411	602	-0.95683	2012	1	0.417184	0.529711	74.9734	438.298	2.51411	24.3856	0.53718
228	20120228	0.554506	64.1805	5259	2.41171	217	-0.582289	2012	2.715	0.343382	0.518519	73.0972	188.966	2.41171	13.9721	0.548475
229	20120229	0.604598	69.1467	6430	2.3847	452	0.773846	2012	4.775	0.394185	0.515222	76.0721	320.08	2.38418	20.0673	0.340201
231	20120231	0.668473	75.0425	15548	2.49792	1132	2.50314	2012	2.4	0.407918	0.545535	76.6749	805.845	2.49792	20.7128	0.26762
236	20120236	0.520966	62.6602	10764	2.53442	683	-1.49031	2012	2.37	0.29506	0.545946	69.8883	101.469	2.41521	16.1316	0.607676
239	20120239	0.489739	57.2272	16868	2.26116	1150	-2.3357	2012	3.66	0.452447	0.48296	74.916	791.687	2.26461	19.7284	0.643571
243	20120243	0.51952	61.2636	26326	2.54857	1606	-1.52945	2012	1.09	0.396964	0.500792	70.8827	394.378	2.51072	15.9759	0.659359
251	20120251	0.573538	66.2447	20700	2.42745	1431	-0.0670257	2012	1.98	0.488771	0.511252	72.1985	958.136	2.4274	22.8693	0.574014
254	20120254	0.612561	72.2294	7303	2.46135	344	0.989448	2012	2.015	0.659149	0.611111	73.9259	25.7378	2.38159	9.54228	0.5057
259	20120259	0.639052	72.5306	21569	2.47571	1433	1.70663	2012	2.165	0.53226	0.496107	73.4338	532.999	2.44504	16.0091	0.364906
260	20120260	0.556022	68.4341	7379	2.56605	389	-0.541231	2012	0.865	0.640059	0.597938	70.4536	43.0995	2.44915	11.9714	0.6235
263	20120263	0.633356	70.3743	9694	2.40912	562	1.55242	2012	3.52	0.35879	0.574627	73.6194	59.7529	2.35035	11.6235	0.428859
265	20120265	0.622435	72.6306	14757	2.54374	817	1.25676	2012	2.13	0.362072	0.46519	77.1582	177.131	2.52138	13.2137	0.309928
271	20120271	0.571612	66.4391	12007	2.30429	691	-0.119179	2012	3.68	0.452149	0.476575	75.7118	457.496	2.30617	17.6122	0.515792
273	20120273	0.506476	61.5896	3433	2.27991	227	-1.88258	2012	3.49	0.603283	0.465909	71.7727	26.1688	2.04717	8.91545	0.674143
274	20120274	0.580578	69.4839	1669	2.45301	93	0.123566	2012	2.21	0.38502	0.438202	74.3111	73.0405	2.45381	17.3134	0.482119
276	20120276	0.574839	66.6194	2708	2.54446	134	-0.0318123	2012	1.635	0.341769	0.458647	72.1418	116.184	2.54446	17.0948	0.562678
278	20120278	0.558456	65.1955	11277	2.42312	779	-0.47534	2012	3.23	0.490869	0.564767	71.2591	74.6246	2.3346	13.3322	0.765909
279	20120279	0.6048	70.5931	17994	2.53698	1077	0.779322	2012	1.745	0.287318	0.561983	71.5309	107.857	2.46336	13.0169	0.421437
281	20120281	0.565154	65.6545	14432	2.35297	663	-0.294004	2012	3.995	0.48134	0.5	75.8	5.9849	2.16985	12.181	0.59863
282	20120282	0.580039	66.4133	7804	2.38467	401	0.108979	2012	1.805	0.463247	0.586301	72.3479	253.079	2.38885	14.8456	0.43978
285	20120285	0.508277	61.3077	176	2.27012	13	-1.83383	2012	1.095	0.604886	0.636364	72.3	6.20453	2.20924	12.334	0.755648
286	20120286	0.635429	69.9773	8859	2.44343	589	1.60854	2012	1.66	0.420226	0.518919	76.8887	413.255	2.44524	18.2017	0.312463
288	20120288	0.571391	67.5611	13681	2.46997	884	-0.125165	2012	2.59	0.448884	0.574561	69.8708	96.4667	2.31736	13.9798	0.676846
294	20120294	0.425959	51.6969	27871	2.37129	2146	-4.06241	2012	1.42	0.596101	0.559273	72.2111	1165.54	2.37082	14.8458	0.657593
297	20120297	0.614791	70.6735	14403	2.57429	889	1.0498	2012	0.65	0.305737	0.517544	74.7982	48.8977	2.43817	14.8818	0.408092
301	20120301	0.679248	73.6769	12778	2.51148	556	2.79486	2012	5.345	0.338147	0.509434	73.2893	69.0734	2.40319	8.91948	0.334764
303	20120303	0.525416	64.0841	6898	2.51412	469	-1.36983	2012	1.995	0.346612	0.52518	71.2857	81.0625	2.3908	20.2565	0.645664
312	20120312	0.592061	69.268	1875	2.49678	100	0.434443	2012	2.19	0.183968	0.538462	74.6154	33.186	2.44978	14.178	0.435687
314	20120314	0.503011	58.2066	20445	2.32075	1347	-1.97639	2012	4.27	0.499483	0.483498	73.7757	825.551	2.31728	17.9095	0.669587
315	20120315	0.593999	66.5809	4201	2.36225	244	0.486922	2012	1.54	0.352548	0.525641	75.0581	172.209	2.36407	16.3469	0.431787
318	20120318	0.592795	68.3659	4746	2.5042	298	0.454307	2012	5.06	0.0802417	0.530201	73.4933	202.66	2.5042	16.6563	0.398229
325	20120325	0.606278	67.8351	8861	2.44537	503	0.819335	2012	1.175	0.413405	0.532803	76.173	346.756	2.44537	15.029	0.488066
332	20120332	0.594782	65.902	41264	2.57639	3100	0.50811	2012	2.325	0.094635	0.539857	76.1465	2188.91	2.57639	21.3736	0.517309
333	20120333	0.644467	71.8212	2056	2.51779	157	1.85323	2012	3.87	0.439494	0.567568	77.5658	112.398	2.51766	22.7846	0.382789
334	20120334	0.654202	75.0581	7171	2.48007	449	2.11678	2012	2.97	0.568871	0.447368	68.2368	24.7111	2.36363	10.8554	0.431341
337	20120337	0.64825	72.6084	8423	2.52832	503	1.95564	2012	4.28	0.356666	0.53012	70.9036	35.5964	2.45391	13.7377	0.51134
340	20120340	0.58347	68.4973	6055	2.51536	370	0.201852	2012	1.985	0.370975	0.581921	75.2213	291.761	2.51438	19.5477	0.48702
341	20120341	0.580213	66.621	13068	2.43594	787	0.113673	2012	2.3	0.4068	0.477513	73.1186	599.113	2.43443	18.5655	0.471169
344	20120344	0.511828	58.6954	9271	2.52181	507	-1.73769	2012	2.715	0.473239	0.479125	74.1361	356.107	2.52181	14.9935	0.651306
348	20120348	0.644551	75.8255	2519	2.5237	150	1.8555	2012	2.89	0.362894	0.681818	73.3182	19.1929	2.64794	15.1783	0.407053
352	20120352	0.534233	63.1449	1344	2.33824	69	-1.13114	2012	4.105	0.294491	0.343284	77.5075	55.1078	2.34132	16.4655	0.656572
353	20120353	0.683471	76.5608	13552	2.51035	685	2.90917	2012	1.47	0.101832	0.59854	74.9226	511.747	2.51035	14.9982	0.274699
355	20120355	0.589178	67.254	7365	2.46734	501	0.356399	2012	1.73	0.414288	0.50501	74.1697	378.13	2.46734	20.1956	0.500212
356	20120356	0.656417	72.38	3964	2.39412	262	2.17676	2012	3.11	0.229695	0.549618	74.126	169.823	2.39412	20.3345	0.42507
357	20120357	0.570276	63.2046	5030	2.52141	308	-0.155345	2012	0.985	0.447392	0.455479	73.4545	225.293	2.52141	17.5024	0.560867
362	20120362	0.577817	68.2562	4544	2.47407	259	0.0488098	2012	2.215	0.519604	0.565041	73.9153	163.229	2.47267	14.5696	0.472621
364	20120364	0.604618	67.1203	7148	2.4304	435	0.774386	2012	3.42	0.095369	0.452874	76.4966	295.509	2.4304	16.9073	0.419987
367	20120367	0.616061	72.3908	36845	2.47133	1829	1.0842	2012	2.15	0.163068	0.422589	78.368	546.877	2.43986	13.9582	0.378751
369	20120369	0.521953	61.8589	13847	2.60727	646	-1.46359	2012	2.11	0.642704	0.534483	72.5763	24.9142	2.36617	10.2433	0.88814
372	20120372	0.638096	67.8139	6096	2.49338	451	1.68075	2012	3.74	0.367372	0.432836	72.4552	57.3699	2.39524	16.8229	0.322032
374	20120374	0.623518	70.3227	9744	2.45637	689	1.28607	2012	5.87	0.458131	0.509934	73.5397	128.579	2.41947	12.7524	0.395236
376	20120376	0.588267	68.1307	7238	2.45239	436	0.331725	2012	0.885	0.38053	0.428571	75.5253	348.598	2.45266	19.3585	0.400019
378	20120378	0.454517	59.0435	975	2.55569	77	-3.28927	2012	3.445	0.421768	0.529412	72.9444	3.88195	2.65561	20.3812	0.635683
385	20120385	0.560569	66.3559	8625	2.40469	448	-0.418147	2012	2.84	0.430512	0.559165	73.6858	333.246	2.40568	14.9674	0.484638
388	20120388	0.557325	65.3206	14679	2.48054	939	-0.505966	2012	1.725	0.488919	0.524324	72.2355	604.92	2.48054	17.0094	0.478288
390	20120390	0.536367	60.3208	1101	2.35054	53	-1.07335	2012	1.7	0.387151	0.5	73.6274	41.9135	2.34229	16.276	0.64173
392	20120392	0.640335	74.2902	11427	2.46005	667	1.74136	2012	1.1	0.45798	0.571646	72.9756	488.593	2.45971	16.9653	0.335763
394	20120394	0.539799	65.8597	9877	2.45399	779	-0.980427	2012	2.88	0.408898	0.520888	72.031	619.171	2.45288	26.08	0.54325
395	20120395	0.542744	63.9591	6645	2.46285	452	-0.900705	2012	2.485	0.446948	0.479167	70.6022	316.266	2.46464	18.7185	0.564711
400	20120400	0.638643	70.1221	12105	2.44487	884	1.69554	2012	4.175	0.489025	0.490937	79.0739	602.496	2.44421	20.0022	0.342889
401	20120401	0.530306	62.9325	4016	2.43746	258	-1.23743	2012	1.13	0.486282	0.504237	75.6846	173.971	2.44014	17.6568	0.59239
402	20120402	0.570385	64.9756	5777	2.67041	508	-0.152382	2012	3.92	0.346636	0.421488	72.4876	44.5683	2.73186	15.6974	0.698278
403	20120403	0.650727	72.9336	3934	2.47898	246	2.0227	2012	2.055	0.321418	0.482759	76.2254	104	2.47109	15.3207	0.328085
404	20120404	0.536467	62.0113	5929	2.39777	552	-1.07064	2012	2.13	0.504254	0.556604	74.917	347.764	2.40175	24.6222	0.544176
417	20120417	0.56518	66	6932	2.40236	362	-0.293312	2012	3.06	0.151741	0.514107	74.0059	226.166	2.39928	13.7255	0.47087
425	20120425	0.593292	69.0126	22095	2.41958	1130	0.467757	2012	1.7	0.421352	0.5	75.7795	798.487	2.42056	14.7874	0.370613
426	20120426	0.543833	63.9017	5080	2.55762	440	-0.871231	2012	1.235	0.528859	0.490826	73.3607	270.303	2.5577	21.5196	0.517651
428	20120428	0.621593	70.41	17685	2.42296	885	1.23395	2012	2.68	0.398639	0.556485	72.3264	118.539	2.39648	11.0475	0.393915
431	20120431	0.536831	61.2698	3393	2.38995	197	-1.0608	2012	2.195	0.582525	0.515464	70.2284	113.793	2.38995	12.4522	0.611172
438	20120438	0.515028	59.1908	1963	2.37861	133	-1.65106	2012	1.495	0.477926	0.48855	77.2121	91.3027	2.37915	18.1359	0.539264
439	20120439	0.487116	59.5021	3328	2.50683	245	-2.40671	2012	2.92	0.488907	0.468619	75.4486	167.344	2.50919	19.7907	0.696669
441	20120441	0.5668	67.3333	1431	2.49407	85	-0.249444	2012	3.4	0.474636	0.55	65.5714	7.73095	2.50519	12.5542	0.780956
443	20120443	0.585605	68.0188	11657	2.47855	760	0.259673	2012	1.835	0.513099	0.472703	76.3729	492.17	2.47893	16.1558	0.487905
447	20120447	0.597275	65.7995	14480	2.41537	895	0.575597	2012	1.655	0.359199	0.487252	70.7921	174.798	2.2875	12.4116	0.577573
448	20120448	0.547402	64.6115	8789	2.37715	579	-0.774616	2012	1.925	0.570381	0.5	77.8426	310.097	2.38228	14.501	0.504704
451	20120451	0.556505	66.0233	20034	2.51899	1123	-0.528157	2012	1.67	0.306294	0.472477	74.4325	675.182	2.51159	17.1759	0.453682
453	20120453	0.658113	75.3296	9140	2.3664	454	2.22267	2012	2.38	0.0423371	0.496614	75.967	371.171	2.3664	16.103	0.310196
454	20120454	0.465522	51.5831	4074	2.40016	318	-2.99133	2012	9.06	0.371761	0.553459	74.7893	157.422	2.40016	14.3983	0.709597
456	20120456	0.653824	76.7801	6083	2.38995	349	2.10654	2012	2.98	0.245641	0.484663	76.0491	63.7968	2.3228	10.3789	0.245399
460	20120460	0.5756	66.6833	26098	2.44919	1774	-0.0111912	2012	1.75	0.437758	0.57022	75.8269	1304.16	2.44937	20.0404	0.496445
461	20120461	0.53996	65.3352	21704	2.46106	1265	-0.976089	2012	5.96	0.427553	0.513558	73.0705	894.992	2.46387	16.0281	0.501322
464	20120464	0.505223	61.4968	3941	2.39977	321	-1.9165	2012	3.16	0.50341	0.4	76.827	213.642	2.39977	21.0533	0.697805
466	20120466	0.478728	56.8077	4343	2.39569	472	-2.6338	2012	2.2	0.64223	0.485934	75.5806	237.749	2.39104	22.02	0.752752
470	20120470	0.546025	62.5211	2115	2.2832	142	-0.811884	2012	1.385	0.561706	0.446043	72.6619	88.2169	2.28201	15.5471	0.575727
479	20120479	0.49693	59.9224	10226	2.55127	582	-2.14103	2012	4.55	0.364268	0.518389	77.0739	479.695	2.55127	18.3356	0.636865
480	20120480	0.56928	66.9698	7051	2.40198	368	-0.182308	2012	2.5	0.346602	0.495913	74.0326	292.582	2.40198	16.4228	0.470417
1	20130001	0.551968	64.41	14812	2.47718	1042	-0.800452	2013	1.11	0.115408	0.461836	75.2131	774.907	2.47718	20.3995	0.548465
3	20130003	0.610582	70.1346	16096	2.47477	1229	1.01108	2013	0.97	0.397373	0.578755	73.0193	297.592	2.44386	17.6957	0.411761
4	20130004	0.555828	65.6594	59511	2.31097	3513	-0.681134	2013	1.55	0.424367	0.510596	75.7287	2678.75	2.31097	17.9978	0.421939
6	20130006	0.59128	68.5628	52926	2.50145	3258	0.414515	2013	1.7	0.368404	0.511927	71.2692	267.27	2.28221	14.5541	0.556177
9	20130009	0.57952	66.435	31437	2.51659	2159	0.0510765	2013	1.2	0.175138	0.536145	75.4339	1552.99	2.51668	19.9866	0.482971
13	20130013	0.53359	63.485	19904	2.46426	1447	-1.36844	2013	1.44	0.423261	0.580448	70.5717	268.379	2.41929	17.3022	0.564239
14	20130014	0.521183	63.5897	5011	2.40217	371	-1.75187	2013	1.98	0.274257	0.585227	74.0629	123.056	2.33163	20.314	0.625277
18	20130018	0.471477	55.8442	20913	2.47051	1513	-3.28809	2013	2.345	0.513157	0.490709	76.4878	768.2	2.46935	18.7946	0.915067
20	20130020	0.597481	70.2097	22710	2.49922	1350	0.606183	2013	2.655	0.147442	0.563306	74.1348	1106.5	2.49922	18.9698	0.407437
22	20130022	0.57274	66.6094	42836	2.54794	3042	-0.158456	2013	3.04	0.291176	0.536607	73.8759	579.045	2.53409	15.2299	0.4672
26	20130026	0.589794	69.2686	28198	2.5203	1936	0.368597	2013	4.445	0.418972	0.561765	70.4717	132.829	2.2775	11.9169	0.493849
28	20130028	0.609171	68.933	34093	2.56885	1834	0.967465	2013	1.21	0.395974	0.513726	72.2781	1198.62	2.57011	16.8159	0.367647
34	20130034	0.600123	69.0559	59282	2.38883	3251	0.687822	2013	3.45	0.424178	0.518176	76.0926	2572.08	2.38881	16.9493	0.4741
36	20130036	0.581845	68.2741	44001	2.54349	3262	0.122929	2013	1.66	0.39242	0.564516	73.044	283.352	2.36662	12.9596	0.485858
40	20130040	0.59946	69.3061	11811	2.47689	764	0.667343	2013	2.38	0.454441	0.518219	73.0812	568.837	2.47984	19.0799	0.426415
42	20130042	0.567353	67.3227	29719	2.50669	1822	-0.324966	2013	1.19	0.498783	0.534483	73.5366	192.398	2.26798	11.4086	0.509041
44	20130044	0.561765	66.6644	13104.5	2.42728	6806	-0.497667	2013	1.47	0.345961	0.524342	74.7417	1362.49	2.27817	12.0221	0.463839
45	20130045	0.506558	59.5169	35918	2.64172	2053	-2.20389	2013	5.19	0.346251	0.555556	67.8995	216.9	2.52787	16.0919	0.72423
46	20130046	0.600426	69.7149	84348	2.56626	5379	0.697191	2013	1.705	0.496296	0.490672	73.5334	407.385	2.33616	11.9234	0.552557
48	20130048	0.593308	69.0261	39332	2.45779	1710	0.477199	2013	2.925	0.476791	0.539881	75.9645	1217.23	2.45858	12.4908	0.390729
51	20130051	0.635946	70.7051	26010	2.51161	1437	1.79497	2013	1.535	0.127361	0.529576	73.0063	1112.76	2.51161	17.305	0.319975
56	20130056	0.591244	69.7781	6386	2.5278	360	0.413416	2013	1.945	0.538888	0.695652	36.2609	8.72752	2.15204	12.3507	0.792454
57	20130057	0.599263	69.2276	17323	2.53892	1154	0.661253	2013	1.825	0.209141	0.574042	72.9333	870.614	2.53892	19.6544	0.489581
61	20130061	0.534909	62.3665	19571	2.45464	1405	-1.32768	2013	3.075	0.460965	0.494172	75.4442	968.038	2.45672	20.3721	0.562248
62	20130062	0.635946	70.7051	26010	2.51161	1437	1.79497	2013	1.86	0.667949	0.489051	69.4343	123.22	2.28997	10.8248	0.49324
64	20130064	0.663644	68.0829	2167	2.52214	221	2.65097	2013	4.61	0.158769	0.647887	64.6056	28.5628	2.4576	23.4394	0.437026
71	20130071	0.575947	67.5516	79997	2.47855	6635	-0.0593627	2013	1.66	0.287453	0.538462	74.8353	1608.49	2.38719	21.9601	0.471898
72	20130072	0.4716	54.9591	10541	2.39471	551	-3.28427	2013	1.805	0.48064	0.548463	72.3075	298.388	2.37783	14.3221	0.880793
76	20130076	0.63134	72.9539	6877	2.51461	349	1.65261	2013	2.4	0.231338	0.385965	73.9649	23.687	2.37883	10.8538	0.33455
77	20130077	0.59989	67.2739	11309.2	2.34793	5315	0.680607	2013	2.94	0.400358	0.524685	73.8606	443.325	2.16883	9.28061	0.593426
78	20130078	0.568317	65.465	18665	2.52833	1274	-0.295153	2013	4.48	0.458377	0.560311	71.3619	98.8662	2.26883	11.3275	0.560233
79	20130079	0.585019	69.0642	44152	2.52906	3047	0.221027	2013	1.165	0.610594	0.489051	73.1346	365.233	2.4069	16.0235	0.498192
80	20130080	0.561437	66.6477	47762	2.46602	3157	-0.507799	2013	2.6	0.468276	0.558781	69.5225	283.078	2.25799	12.3717	0.539949
82	20130082	0.533762	63.4525	22040	2.52977	1209	-1.36312	2013	1.775	0.616877	0.602694	73.6566	140.434	2.40462	13.5896	0.725329
83	20130083	0.484747	58.4421	26283	2.53815	1772	-2.87796	2013	5.07	0.171059	0.547968	72.7246	1422.26	2.53815	21.51	0.732678
85	20130085	0.467904	57.0111	4583	2.39284	372	-3.3985	2013	3.65	0.354816	0.483784	71.9568	242.712	2.3924	21.8613	0.839841
86	20130086	0.642215	70.8802	52438	2.52579	3230	1.98872	2013	1.77	0.429024	0.519959	71.8086	527.572	2.41712	15.544	0.45688
94	20130094	0.586411	66.465	37669	2.43205	1772	0.264054	2013	2.43	0.442223	0.549451	69.8732	126.196	2.21982	10.9093	0.469282
97	20130097	0.567089	65.8901	29867	2.46768	2170	-0.333103	2013	2.79	0.712341	0.531496	73.2348	209.351	2.28751	14.6705	0.720342
99	20130099	0.577544	68.4841	17593	2.49203	1008	-0.00999918	2013	2.405	0.299821	0.58651	72.1378	190.004	2.38627	13.3246	0.384662
100	20130100	0.582595	66.6284	13862	2.52622	905	0.146116	2013	4.12	0.0749011	0.497238	78.3743	676.242	2.52622	21.1808	0.487741
116	20130116	0.601433	69.2478	18376	2.45418	1280	0.728305	2013	4.705	0.4393	0.538194	74.0453	124.17	2.33738	13.5806	0.559356
119	20130119	0.561234	65.6549	32619	2.52915	1729	-0.514059	2013	2.975	0.332305	0.523349	74.5765	318.767	2.43035	11.9303	0.567481
123	20130123	0.663023	73.0044	7317	2.49142	465	2.63179	2013	3.765	0.407689	0.502326	73.9349	118.696	2.46707	15.2166	0.406539
124	20130124	0.514665	61.7495	19480	2.45561	1043	-1.95332	2013	0.83	0.234975	0.513462	71.6759	740.088	2.45561	15.1096	0.584494
126	20130126	0.507353	59.7736	43926	2.54398	1900	-2.17932	2013	6.26	0.423334	0.516575	73.4254	139.33	2.43865	7.34266	0.755691
127	20130127	0.584501	67.8712	41123	2.46061	2012	0.205001	2013	2.635	0.331872	0.514894	74.6574	303.467	2.33925	13.7755	0.450526
128	20130128	0.520331	62.2633	12286	2.48328	1097	-1.77821	2013	1.135	0.345505	0.539499	72.1823	282.292	2.40193	19.9223	0.611068
130	20130130	0.614127	71.5927	36317	2.44214	2057	1.12062	2013	1.61	0.416817	0.507331	74.6308	1601	2.44212	17.5818	0.337583
133	20130133	0.587793	68.5682	7307	2.43665	512	0.306766	2013	1.61	0.369165	0.591362	74.0132	171.311	2.3659	17.2033	0.4718
134	20130134	0.656885	70.6805	11442	2.58368	590	2.44209	2013	2.23	0.113258	0.467085	71.1359	239.874	2.56063	16.621	0.445705
136	20130136	0.549681	65.0449	18248	2.536	1186	-0.871125	2013	0.98	0.443446	0.51875	75.8385	840.005	2.53427	19.0428	0.52994
138	20130138	0.568005	67.5422	35707	2.49153	2355	-0.304804	2013	2.02	0.254458	0.519075	74.0486	498.979	2.38217	16.6055	0.475958
139	20130139	0.574353	66.9353	18885	2.42822	1408	-0.108628	2013	3.76	0.476486	0.513248	74.9246	963.196	2.42795	19.9477	0.512441
141	20130141	0.510603	59.7266	35389	2.63299	2239	-2.07887	2013	3.975	0.479386	0.53457	74.6863	281.277	2.49891	14.7097	0.736962
142	20130142	0.618423	68.25	54682	2.46592	2347	1.25339	2013	5.56	0.386193	0.463158	74.2489	225.507	2.34669	8.85767	0.469935
143	20130143	0.592372	68.3043	53224	2.38624	3337	0.448285	2013	2.4	0.438268	0.553944	71.5824	641.021	2.26838	15.4682	0.576389
145	20130145	0.610109	70.6375	5710	2.54647	321	0.996452	2013	2.835	0.396214	0.483766	74.0163	250.342	2.55038	18.2439	0.367899
146	20130146	0.588912	66.7619	20046	2.47453	1218	0.341346	2013	1.08	0.468986	0.482662	75.4778	856.277	2.47432	17.2322	0.386117
147	20130147	0.568283	64.1378	5855	2.52273	288	-0.29621	2013	4.935	0.393333	0.480287	64.1597	225.153	2.52273	15.7656	0.569728
149	20130149	0.541813	64.1873	9162	2.68288	534	-1.1143	2013	1.975	0.342072	0.507937	73.8042	442.905	2.68555	19.3923	0.638211
153	20130153	0.575154	67.0872	13111	2.56639	984	-0.0838758	2013	2.82	0.26954	0.56654	72.4053	151.506	2.46312	16.9699	0.526878
155	20130155	0.650591	74.3256	14497	2.37378	881	2.24759	2013	3.315	0.466708	0.550505	70.6162	77.1174	2.35081	12.4392	0.34499
156	20130156	0.573845	67.7926	45755	2.50564	2760	-0.124314	2013	2.055	0.491271	0.487315	74.1849	1797.94	2.51061	16.2751	0.434738
157	20130157	0.608541	69.0663	43921	2.42767	2490	0.947997	2013	2.69	0.460455	0.48784	75.0019	1432.58	2.41517	15.687	0.366372
160	20130160	0.55542	65.4667	7315	2.54098	538	-0.693771	2013	1.94	0.415669	0.506931	74.1019	397.326	2.54564	22.9866	0.531064
162	20130162	0.608933	69.8775	15165	2.54098	819	0.960102	2013	2.48	0.285155	0.506329	75.2373	206.413	2.46137	14.9493	0.440053
165	20130165	0.598447	68.5317	6649	2.41065	335	0.636029	2013	1.48	0.40467	0.591045	72.8866	255.605	2.41065	16.5252	0.445834
168	20130168	0.597481	70.2097	22710	2.49922	1350	0.606183	2013	2.445	0.420403	0.535117	71.5329	130.811	2.3485	12.4635	0.488714
171	20130171	0.594443	69.3935	16753	2.4964	928	0.512288	2013	4.68	0.427122	0.531144	74.6524	675.783	2.50051	16.6766	0.406461
173	20130173	0.635447	69.3008	30960	2.45181	1849	1.77953	2013	2.03	0.0798951	0.533019	74.1363	1432.07	2.45181	18.3346	0.34835
175	20130175	0.608969	69.7581	32916	2.42448	2148	0.961229	2013	5.075	0.0858581	0.538248	74.5904	1455.94	2.42774	20.8433	0.408742
178	20130178	0.52525	62.8495	34750	2.50056	2802	-1.62619	2013	1.515	0.52262	0.520567	71.6166	276.167	2.34503	13.3131	0.574725
186	20130186	0.633976	73.9283	15482	2.60088	870	1.73406	2013	1.35	0.270066	0.581522	69.6919	115.725	2.54148	16.6979	0.539212
187	20130187	0.573524	64.6443	36002	2.52087	1908	-0.134243	2013	1.995	0.408353	0.557243	75.0764	1347.7	2.51331	16.7312	0.463901
188	20130188	0.569321	66.8499	6086	2.61374	380	-0.264143	2013	4.445	0.430224	0.516854	73.3222	32.7056	2.49789	12.7562	0.501343
190	20130190	0.482585	55.5795	6174	2.4664	578	-2.94478	2013	0.705	0.586119	0.527051	76.0815	327.544	2.4664	23.5821	0.979056
196	20130196	0.564757	67.8994	21767	2.50206	891	-0.405205	2013	2.57	0.389528	0.483146	72.9652	718.498	2.50206	13.023	0.461825
201	20130201	0.592332	67.8684	17424	2.47611	1262	0.447036	2013	4.055	0.348521	0.568035	71.9222	211.827	2.3727	15.5444	0.483874
203	20130203	0.551707	65.0137	10794	2.47643	753	-0.808523	2013	0.57	0.477676	0.557453	74.8857	506.314	2.47633	20.2668	0.548983
210	20130210	0.654828	74.7885	21193	2.53752	1324	2.37853	2013	1.63	0.401787	0.520161	74.4427	134.336	2.48114	15.1765	0.376554
212	20130212	0.619511	71.113	5460	2.47237	487	1.28701	2013	1.72	0.122703	0.603696	77.8542	363.456	2.47237	27.4144	0.413773
213	20130213	0.650196	71.7302	15843	2.44904	1030	2.23536	2013	3.205	0.446765	0.538333	76.955	397.999	2.40719	17.1156	0.336709
216	20130216	0.629604	71.5507	10367	2.56325	724	1.59896	2013	2.135	0.247881	0.506906	76.5069	440.936	2.56325	16.7275	0.381898
217	20130217	0.514665	61.7495	19480	2.45561	1043	-1.95332	2013	7.75	0.513336	0.519757	70.1687	135.797	2.33215	10.6934	0.653643
223	20130223	0.652061	75.8993	23249	2.48297	1108	2.293	2013	1.325	0.445369	0.59596	75.4605	89.057	2.29075	8.48559	0.309051
224	20130224	0.567381	66.3993	7283	2.53187	539	-0.32408	2013	1.04	0.386756	0.532091	75.7576	393.554	2.53138	24.3567	0.489016
228	20130228	0.567824	66.3307	5572	2.49092	256	-0.310402	2013	6.07	0.393199	0.542222	73.9331	204.475	2.49092	14.4433	0.481817
229	20130229	0.607691	69.2642	7137	2.47283	502	0.92173	2013	4.29	0.397	0.509302	77.237	318.712	2.48092	19.8983	0.363775
231	20130231	0.651452	74.0168	19362	2.47243	1279	2.27418	2013	2.265	0.376195	0.53339	76.7822	840.744	2.4727	18.9682	0.297416
236	20130236	0.524894	62.6904	12222	2.51942	743	-1.63718	2013	1.39	0.386552	0.519553	69.2682	89.3425	2.33005	16.1038	0.658533
239	20130239	0.508973	59.5117	17103	2.34049	1238	-2.12922	2013	3.39	0.470488	0.474312	75.3382	826.877	2.34572	20.0382	0.595521
240	20130240	0.625013	70.4012	2766	2.52962	166	1.45708	2013	1.4	0.0748321	0.451807	71.1205	126.572	2.52962	18.7477	0.364723
243	20130243	0.518846	60.7433	28801	2.62667	1702	-1.8241	2013	3.73	0.428396	0.51014	72.1903	416.813	2.59292	16.3315	0.634835
249	20130249	0.546808	62.2287	7309	2.409	507	-0.959921	2013	2.385	0.245341	0.480603	76.3247	309.189	2.4102	17.2758	0.474331
250	20130250	0.538312	63.9784	6714	2.58112	424	-1.22249	2013	1.17	0.367373	0.497436	74.6335	339.207	2.58026	21.0634	0.531733
251	20130251	0.576815	67.423	22714	2.44877	1474	-0.0325431	2013	1.365	0.470418	0.515007	72.5483	1021.55	2.44874	22.1303	0.564979
254	20130254	0.581883	68.6231	15274	2.4357	876	0.124097	2013	1.89	0.384304	0.571158	71.367	293.713	2.37653	12.6486	0.407875
259	20130259	0.622729	70.4122	24182	2.4968	1625	1.38649	2013	3.555	0.51928	0.503656	74.2486	661.035	2.46556	17.2319	0.390725
260	20130260	0.522974	64.3617	8379	2.58493	501	-1.69653	2013	0.88	0.451831	0.564777	71.1597	360.813	2.58493	16.5805	0.529932
263	20130263	0.650005	72.1486	10344	2.41218	582	2.22946	2013	3.455	0.473874	0.51145	74.145	66.2896	2.30207	12.3561	0.359136
265	20130265	0.625086	72.2866	15733	2.51254	799	1.45933	2013	1.78	0.419982	0.488806	76.5672	140.662	2.46796	11.8758	0.307382
269	20130269	0.616384	71.1364	8489	2.44061	670	1.19039	2013	1.8	0.144696	0.565868	72.7881	458.207	2.44061	22.7881	0.392501
271	20130271	0.561984	66.7794	14548	2.3338	772	-0.490888	2013	4.065	0.131274	0.470752	76.0909	579.898	2.33192	17.6927	0.489469
273	20130273	0.556601	63.2163	5602	2.46756	435	-0.657245	2013	6.99	0.384221	0.549618	73.8979	346.781	2.46756	25.2907	0.636937
274	20130274	0.588794	69.8602	1607	2.47398	94	0.337682	2013	1.03	0.415076	0.406593	74.2857	71.4317	2.47596	17.3666	0.447732
275	20130275	0.693861	74.9732	12886	2.55185	1019	3.58487	2013	3.83	0.0182788	0.563116	74.4485	872.442	2.55185	28.0232	0.3077
276	20130276	0.568864	65.9226	2877	2.57494	156	-0.278252	2013	1.855	0.386995	0.477419	72.7179	125.417	2.57494	17.3416	0.531496
278	20130278	0.553565	64.9737	7529	2.38939	547	-0.751085	2013	3.76	0.448631	0.533821	71.3163	395.294	2.38939	20.8871	0.516244
279	20130279	0.599329	70.4875	21145	2.60442	1128	0.663283	2013	0.775	0.371598	0.534783	73.3074	102.66	2.53823	11.7604	0.369656
281	20130281	0.550026	64.5647	22945	2.37112	1374	-0.860474	2013	2.46	0.451755	0.512445	74.0415	992.096	2.37112	18.0933	0.498049
282	20130282	0.59191	67.2814	9420	2.44642	469	0.433987	2013	1.575	0.45559	0.585714	72.881	303.473	2.45881	15.5518	0.4288
285	20130285	0.51831	60.2903	400	2.36599	33	-1.84068	2013	2.775	0.641643	0.5625	63.7188	15.5772	2.36599	15.0949	0.501385
286	20130286	0.616672	68.288	20445	2.36442	1347	1.19927	2013	1.365	0.425402	0.503497	77.8085	455.034	2.36179	17.7805	0.354043
287	20130287	0.642065	72.5526	34727	2.56042	2163	1.98408	2013	1.2	0.371585	0.546549	74.0169	824.42	2.52079	16.8844	0.381124
288	20130288	0.577602	67.8485	13882	2.49313	830	-0.00821232	2013	3.635	0.486133	0.52	68.6825	53.0981	2.34508	12.4675	0.612777
291	20130291	0.564028	62.0549	19695	2.57515	1119	-0.427724	2013	0.97	0.437373	0.460707	76.9086	733.735	2.56594	17.215	0.57118
294	20130294	0.445918	53.2045	30157	2.38039	2291	-4.07801	2013	2.26	0.577504	0.558903	73.4063	1322.33	2.37907	16.1525	0.667691
295	20130295	0.585226	66.4697	4802	2.59758	345	0.227434	2013	1.34	0.382351	0.515942	74.858	234.342	2.59758	19.5017	0.536712
297	20130297	0.61655	70.4356	14935	2.56854	884	1.19551	2013	0.58	0.43134	0.568965	73	55.0254	2.46549	15.2407	0.443463
301	20130301	0.673766	72.4365	15484	2.5815	637	2.96381	2013	7.115	0.395943	0.533742	73.8957	74.5395	2.49511	8.6761	0.424867
303	20130303	0.524366	62.9979	6489	2.55641	485	-1.65352	2013	1.545	0.408228	0.48951	71.0552	73.8586	2.48119	18.0683	0.682075
311	20130311	0.498928	59.5394	3208	2.5918	175	-2.4397	2013	3.275	0.273635	0.516667	69.8	31.676	2.52154	13.9322	0.849068
312	20130312	0.613665	69.9081	1882	2.59342	88	1.10633	2013	0.74	0.614244	0.333333	81.1667	2.63281	2.28243	12.1193	0.568711
314	20130314	0.533069	65.1338	8967	2.41761	439	-1.38454	2013	2.28	0.266335	0.502415	75.1116	294.6	2.41761	12.7714	0.526088
315	20130315	0.612287	67.8212	4619	2.43111	280	1.06375	2013	3.535	0.378048	0.526786	76.387	165.694	2.42995	17.1675	0.426205
318	20130318	0.616295	69.5891	5260	2.46586	340	1.18764	2013	3.645	0.274664	0.546512	72.314	34.3034	2.42168	13.3107	0.435891
319	20130319	0.590705	68.3607	4831	2.4548	315	0.396744	2013	3.33	0.250978	0.555556	73.9238	212.629	2.4548	17.8154	0.503792
321	20130321	0.510961	55.349	10642	2.46823	594	-2.06778	2013	3.655	0.44517	0.509804	72.549	197.408	2.4402	15.0752	0.67738
325	20130325	0.600809	67.8604	9498	2.43751	599	0.70902	2013	2.345	0.505666	0.512524	76.3237	326.15	2.42856	15.6111	0.455778
330	20130330	0.697698	77.8005	5037	2.5705	398	3.70344	2013	1.685	0.0878004	0.496021	76.5251	299.423	2.5705	24.4917	0.301767
332	20130332	0.582946	65.0925	43783	2.56855	3237	0.156969	2013	2.83	0.412556	0.507895	75.4482	267.706	2.47216	15.436	0.784324
333	20130333	0.666374	74.4187	2076	2.50472	166	2.73536	2013	7.04	0.460034	0.493671	78.6585	114.913	2.50472	24.4673	0.34565
334	20130334	0.641298	72.2511	7032	2.49847	452	1.96036	2013	3.665	0.693532	0.447059	73.4235	28.0879	2.32326	11.0911	0.661457
337	20130337	0.645446	71.9607	16677	2.51795	1043	2.08857	2013	4.485	0.116677	0.502397	75.6222	774.82	2.51795	18.4147	0.411584
339	20130339	0.529436	60.2512	2878	2.42898	217	-1.4968	2013	2.955	0.266554	0.520737	59.9862	148.598	2.42898	20.6044	0.6193
340	20130340	0.593695	68.7278	5317	2.52586	328	0.489145	2013	1.625	0.366515	0.572785	76.7103	265.329	2.52541	19.7028	0.47337
341	20130341	0.55356	64.5678	15453	2.428	922	-0.751247	2013	4.04	0.419476	0.469734	73.7023	658.372	2.42858	17.0987	0.5151
344	20130344	0.522677	60.4884	10920	2.52491	567	-1.7057	2013	2.615	0.446917	0.500901	74.3664	408.28	2.52526	14.6104	0.614392
348	20130348	0.613269	71.2222	2914	2.46944	191	1.0941	2013	1.055	0.135495	0.554974	72.7958	140.022	2.46944	19.0806	0.362346
353	20130353	0.68874	76.4704	14612	2.55996	721	3.4266	2013	2.05	0.395505	0.621795	70.3269	68.6891	2.46699	9.81782	0.336805
355	20130355	0.568534	64.7857	9397	2.46776	606	-0.288446	2013	0.815	0.440664	0.506803	74.3558	442.603	2.46977	19.2168	0.545857
356	20130356	0.650678	73.2537	6298	2.41987	343	2.25027	2013	2.01	0.291145	0.599034	72.5072	124.766	2.43046	17.4066	0.476431
357	20130357	0.590334	64.3957	5223	2.58119	330	0.385281	2013	1.245	0.444293	0.443038	73.9879	239.838	2.58119	18.5833	0.514475
362	20130362	0.567391	65.4385	5288	2.49335	326	-0.323776	2013	4.105	0.523628	0.509868	74.5212	197.787	2.49176	15.4316	0.489517
364	20130364	0.581686	66.4786	16751	2.44315	1055	0.118012	2013	3.53	0.397731	0.529018	75.4598	222.108	2.34546	13.0218	0.570316
367	20130367	0.608383	71.9251	26979	2.47472	1413	0.943097	2013	1.745	0.41261	0.51073	77.4635	107.143	2.30779	10.4581	0.419643
370	20130370	0.572147	64.8819	9763	2.58641	566	-0.176804	2013	3.555	0.112962	0.540179	75.8214	136.286	2.52213	15.5432	0.500509
372	20130372	0.708829	72.9109	9876	2.53959	811	4.04746	2013	5.84	0.162377	0.597647	67.9435	220.939	2.52597	21.9451	0.249215
373	20130373	0.557578	65.8352	47447	2.49092	2587	-0.627056	2013	1.72	0.17751	0.519134	76.1484	2000.99	2.49092	16.576	0.481942
376	20130376	0.560607	66.3718	8370	2.48628	511	-0.533458	2013	1.62	0.404946	0.46169	76.0216	412.546	2.48667	20.0852	0.496248
378	20130378	0.55391	63.2558	1479	2.56506	138	-0.740423	2013	2.18	0.17763	0.434211	72.1974	42.5312	2.46006	27.7089	0.639996
385	20130385	0.581994	69.3701	10299	2.47301	513	0.127543	2013	1.44	0.39618	0.588235	73.6948	402.152	2.47484	15.2994	0.464301
388	20130388	0.56676	65.7528	15754	2.46972	952	-0.343284	2013	2.4	0.491679	0.534422	72.9942	577.345	2.47056	16.8678	0.485291
390	20130390	0.482428	53.0645	1152	2.23646	63	-2.94963	2013	1.045	0.434525	0.5	74.8525	47.4207	2.23345	16.7669	0.758717
392	20130392	0.638185	73.2959	13293	2.46861	818	1.86416	2013	1.47	0.443316	0.554591	73.4932	597.337	2.4678	18.3024	0.33478
394	20130394	0.523279	62.5925	10575	2.4387	851	-1.68711	2013	4.465	0.420486	0.534665	72.8414	673.922	2.4387	26.1226	0.619388
395	20130395	0.543981	62.3155	8636	2.43253	595	-1.04727	2013	2.095	0.470199	0.464286	70.8363	395.522	2.43176	18.6686	0.64621
400	20130400	0.652294	70.1763	6830	2.39234	472	2.30021	2013	1.275	0.375547	0.496429	78.0106	361.334	2.39159	22.2356	0.349611
402	20130402	0.606424	68.3693	6798	2.5785	557	0.88255	2013	3.195	0.418991	0.534351	70.7045	63.2725	2.50356	16.857	0.4923
403	20130403	0.617622	69.0065	4926	2.49936	312	1.22864	2013	2.15	0.364836	0.535519	75.6667	108.085	2.47105	15.0463	0.368075
404	20130404	0.521143	61.8566	6426	2.43362	586	-1.7531	2013	2.27	0.50056	0.539405	75.4406	371.185	2.43587	24.2602	0.626042
405	20130405	0.577026	63.0222	7845	2.55135	557	-0.0259999	2013	3.54	0.0424975	0.552962	76.1347	436.349	2.55135	22.9744	0.555092
407	20130407	0.577686	67.2615	17328	2.52245	913	-0.00562229	2013	1.64	0.332424	0.504854	76.3204	186.935	2.46283	13.8278	0.532188
408	20130408	0.634315	73.997	14173	2.572	680	1.74454	2013	1.565	0.494063	0.486928	75.768	180.843	2.5227	12.3118	0.309181
417	20130417	0.533069	65.1338	8967	2.41761	439	-1.38454	2013	3.34	0.545195	0.496296	75.3217	50.059	2.2522	8.51498	0.750156
419	20130419	0.532652	60.7527	2060	2.47415	190	-1.39741	2013	1.655	0.506238	0.447368	76.8474	118.581	2.47415	22.0297	0.675504
420	20130420	0.526109	61.8647	19709	2.35157	1177	-1.59964	2013	3.48	0.389194	0.545455	76.6123	707.978	2.34731	18.2023	0.546902
422	20130422	0.586486	67.6517	14561	2.54352	920	0.266368	2013	4.06	0.321887	0.504717	77.7099	230.638	2.4944	16.3138	0.472669
423	20130423	0.560513	65.2016	1529	2.40334	130	-0.536352	2013	2.63	0.132628	0.538462	77.9077	89.7488	2.40334	25.4729	0.548674
425	20130425	0.593601	67.9905	24227	2.43325	1271	0.486259	2013	1.5	0.416586	0.489574	76.481	860.173	2.43509	14.5142	0.37163
426	20130426	0.567856	64.7526	5797	2.62724	498	-0.309413	2013	2.715	0.531568	0.494929	74.0081	316.412	2.62788	21.6939	0.502861
428	20130428	0.674133	73.009	18640	2.45102	1014	2.97517	2013	0.83	0.684929	0.533784	73.875	125.892	2.40357	11.6263	0.385584
431	20130431	0.537858	62.9781	5423	2.34142	281	-1.23651	2013	1.38	0.51725	0.520295	70.5683	184.876	2.34116	13.0191	0.609594
437	20130437	0.498909	59.2029	6696	2.56132	350	-2.44028	2013	8.48	0.172651	0.558739	76.0315	261.43	2.56132	15.4662	0.703038
438	20130438	0.55872	66.3769	2179	2.46516	130	-0.591756	2013	2.89	0.386459	0.539062	77.0465	105.828	2.46755	19.1399	0.485579
439	20130439	0.484127	59.7703	4297	2.42503	306	-2.89713	2013	3.485	0.476749	0.492958	76.9112	214.24	2.42503	19.7717	0.712128
441	20130441	0.532177	61.4854	1624	2.52195	107	-1.41211	2013	1.675	0.545131	0.612903	67.5625	11.3686	2.32434	13.4722	0.96486
443	20130443	0.579245	68.7119	13342	2.49877	840	0.0425825	2013	1.36	0.459829	0.484262	77.1444	583.761	2.49933	16.9726	0.449481
445	20130445	0.507717	60.8174	42184	2.40046	2066	-2.16805	2013	3.11	0.268738	0.519802	76.5352	499.13	2.30778	12.6539	0.567148
447	20130447	0.582213	64.6516	15898	2.44157	986	0.1343	2013	2.845	0.410346	0.477444	69.6642	120.818	2.21909	12.1339	0.617232
451	20130451	0.557457	66.6854	23277	2.53539	1266	-0.630811	2013	2.135	0.336645	0.474912	75.4522	650.57	2.51361	16.4897	0.460329
453	20130453	0.695714	77.4989	9131	2.46572	460	3.64215	2013	2.58	0.427874	0.458333	75.8767	29.197	2.27789	10.0937	0.421426
454	20130454	0.501232	51.769	5169	2.31725	384	-2.36849	2013	3.765	0.730446	0.552632	76.7842	42.803	2.29317	8.17554	0.897547
456	20130456	0.663779	78.2608	7730	2.4609	468	2.65518	2013	1.775	0.306851	0.488372	76.407	77.186	2.34418	11.6859	0.284703
460	20130460	0.578202	68.144	12123.1	2.43449	7919	0.0103379	2013	2.14	0.438763	0.533931	76.1946	5866.65	2.4346	19.5657	0.428282
461	20130461	0.546001	60.8983	658	2.45716	63	-0.984867	2013	1.98	0.666909	0.666667	68.4603	26.0947	2.45716	14.3215	0.533719
463	20130463	0.588551	66.5916	1467	2.4987	71	0.330166	2013	2.55	0.355634	0.5625	70.1127	55.396	2.4987	14.2693	0.510062
464	20130464	0.546808	62.2287	7309	2.409	507	-0.959921	2013	1.815	0.274731	0.476285	76.6608	340.011	2.409	17.4133	0.480702
466	20130466	0.474839	57.1699	6047	2.40882	597	-3.18417	2013	2.235	0.574007	0.506053	75.6041	344.48	2.40842	22.7324	0.725373
467	20130467	0.602757	69.1204	19593	2.31836	791	0.769213	2013	3.665	0.229448	0.515284	76.3384	272.244	2.27726	10.5736	0.449038
470	20130470	0.527418	60.156	1486	2.27558	113	-1.55918	2013	0.64	0.568251	0.495495	75.6487	65.6225	2.27558	16.7191	0.60404
478	20130478	0.581371	68.5267	55486	2.51393	3212	0.108276	2013	2.065	0.418809	0.548468	75.7939	2456.68	2.51393	18.2136	0.433462
480	20130480	0.555551	64.7192	8909	2.39253	467	-0.689711	2013	2.47	0.441235	0.5	75.0967	293.439	2.39716	15.2804	0.527329
482	20130482	0.537448	63.2683	55540	2.58841	2978	-1.2492	2013	5.56	0.144437	0.505709	71.2152	2297.95	2.58841	16.9088	0.559328
487	20130487	0.659897	66.0803	1742	2.38291	137	2.53517	2013	2.255	0.092312	0.547445	74.7007	103.984	2.38291	23.7671	0.501732
489	20130489	0.535101	63.6426	4480	2.41779	311	-1.32174	2013	1.27	0.492298	0.436709	72.627	201.439	2.41779	17.1246	0.577052
490	20130490	0.668429	76.5865	2056	2.57817	133	2.79888	2013	1.605	0.180711	0.48855	76.9323	113.916	2.57817	22.3005	0.332624
492	20130492	0.572121	65.5366	4084	2.60502	260	-0.177589	2013	2.61	0.131156	0.552	72.9769	182.207	2.60502	18.3345	0.489576
494	20130494	0.560607	66.3718	8370	2.48628	511	-0.533458	2013	0.56	0.406806	0.459883	76.0039	414.432	2.48628	20.0967	0.497016
495	20130495	0.669081	76.1628	17616	2.65345	1334	2.81903	2013	1.09	0.336422	0.514793	70.5858	163.934	2.47749	16.1837	0.330369
497	20130497	0.551537	64.41	14811	2.47694	1041	-0.813752	2013	1.24	0.0911684	0.462282	75.2219	774.907	2.47694	20.3995	0.559331
500	20130500	0.509817	61.0524	4020	2.50648	255	-2.10314	2013	1.59	0.178555	0.548781	71.7726	190.051	2.50648	18.1111	0.603161
502	20130502	0.624372	71.0751	12731	2.3661	712	1.43725	2013	3.9	0.195372	0.504214	76.941	476.467	2.3661	14.6986	0.388906
503	20130503	0.48197	57.6279	6822	2.41996	440	-2.9638	2013	4.26	0.172581	0.475	75.5614	327.119	2.41996	19.1529	0.81996
1	20140001	0.504324	59.1615	7473	2.40664	875	-2.75866	2014	2.675	0.574004	0.516304	73.2318	312.214	2.39774	20.3686	0.6858
3	20140003	0.628834	72.4212	19288	2.49386	1344	1.25203	2014	1.725	0.625084	0.53066	72.5432	237.084	2.46964	17.1179	0.45142
4	20140004	0.564518	66.6896	56111	2.30664	3682	-0.819712	2014	1.21	0.435165	0.516894	76.2945	2791.88	2.30678	19.9975	0.420612
6	20140006	0.600308	70.2109	53341	2.50466	3311	0.333168	2014	1.66	0.654047	0.55595	70.9894	260.84	2.27809	13.6222	0.627368
13	20140013	0.54013	64.4523	20351	2.437	1533	-1.60527	2014	1.51	0.614312	0.535294	69.916	266.27	2.31549	18.4421	0.801788
14	20140014	0.561788	66.7694	5330	2.41463	377	-0.907633	2014	2.455	0.559223	0.592	74.552	78.2594	2.32321	18.3358	0.57348
18	20140018	0.486077	57.6121	21363	2.43878	1546	-3.34643	2014	3.02	0.520355	0.491257	76.8023	779.028	2.42616	18.6606	0.748254
20	20140020	0.535359	65.5415	63940	2.49598	3772	-1.75896	2014	2.56	0.292236	0.503838	72.6749	1355.25	2.4906	17.8275	0.578022
22	20140022	0.577373	67.401	44547	2.50469	3117	-0.405623	2014	3.875	0.707488	0.506309	74.1924	217.159	2.4728	11.3952	0.679933
26	20140026	0.603046	70.5747	27667	2.51729	1883	0.421346	2014	5.16	0.602099	0.587459	69.7902	120.022	2.2722	12.0599	0.558043
28	20140028	0.645643	72.1741	32089	2.50407	1891	1.79348	2014	2.11	0.429852	0.532007	72.3768	1224.43	2.50065	17.9984	0.287829
31	20140031	0.631802	72.8744	41475	2.44052	2623	1.34763	2014	1.425	0.411987	0.509161	76.2403	1637.56	2.43487	18.9307	0.368638
34	20140034	0.620141	71.2659	50830	2.4111	3093	0.972021	2014	4.58	0.397428	0.514739	76.5981	2450.42	2.41121	19.3142	0.442913
36	20140036	0.600866	69.7215	44643	2.51778	3342	0.351119	2014	1.695	0.641218	0.528524	73.9664	239.119	2.32233	12.6278	0.578031
40	20140040	0.613409	69.6922	13148	2.5574	846	0.755163	2014	3.735	0.45841	0.541457	73.4449	599.514	2.56007	18.6741	0.405211
42	20140042	0.577676	69.2749	30652	2.5239	1936	-0.395851	2014	2.43	0.682168	0.528571	73.846	191.27	2.31863	11.9876	0.582776
44	20140044	0.587839	69.2442	10908.4	2.43385	6074	-0.0684929	2014	1.465	0.731604	0.515965	74.2019	494.737	2.17733	8.53924	0.61002
45	20140045	0.513203	60.3404	33303	2.64051	1875	-2.47264	2014	4.775	0.537775	0.527523	68.9174	115.325	2.48185	14.8153	0.828525
46	20140046	0.606516	70.4792	80918	2.53344	5378	0.533134	2014	2.32	0.715493	0.52004	74.2933	375.388	2.34349	11.7823	0.715682
48	20140048	0.624307	72.6724	39223	2.42749	1772	1.1062	2014	1.75	0.46393	0.548	76.0853	1294.55	2.42798	13.577	0.329076
51	20140051	0.65487	75.9466	63811	2.50241	3843	2.09069	2014	2.02	0.117709	0.507676	76.9417	2753.19	2.50241	18.0021	0.278066
56	20140056	0.596527	69.1848	5765	2.50136	333	0.211363	2014	1.03	0.57957	0.636364	32	11.3054	2.27571	13.0779	0.997084
57	20140057	0.531103	62.4018	80014	2.37548	5587	-1.89604	2014	1.86	0.439398	0.507471	73.0436	957.587	2.22732	16.741	0.694324
60	20140060	0.585944	68.8245	66426	2.43673	3996	-0.129521	2014	5.21	0.378513	0.54418	75.4817	3215.22	2.43673	19.3205	0.456381
61	20140061	0.571838	65.6159	19795	2.4749	1396	-0.58391	2014	5.03	0.429634	0.497685	75.6258	1018.95	2.47636	21.2616	0.461911
62	20140062	0.649457	72.2775	27767	2.53606	1531	1.91634	2014	1.255	0.419164	0.495781	69.7827	265.823	2.3643	13.5749	0.378739
64	20140064	0.660289	68.9681	2534	2.50452	255	2.26523	2014	2.795	0.700699	0.625	68.8219	25.617	2.53919	18.3754	0.537426
71	20140071	0.583728	67.8403	83634	2.48641	6842	-0.200911	2014	2.925	0.566273	0.549044	74.5244	895.149	2.33691	19.5224	0.532641
72	20140072	0.480535	57.4346	11797	2.42632	632	-3.52494	2014	1.94	0.49002	0.522727	73.1932	361.068	2.40404	14.4542	0.801966
74	20140074	0.630202	72.6453	56171	2.47132	3426	1.29609	2014	1.37	0.401006	0.513299	76.3527	1883.23	2.4676	17.5909	0.358649
75	20140075	0.579985	68.6863	29065	2.49436	1571	-0.321479	2014	4.49	0.446939	0.553968	70.235	410.765	2.40567	14.8997	0.485511
76	20140076	0.655614	75.8125	6551	2.50918	320	2.11465	2014	1.845	0.313032	0.484375	75.2812	35.1434	2.42756	13.2419	0.261153
77	20140077	0.605906	67.5564	11682.5	2.31645	5426	0.513487	2014	4.565	0.671333	0.502309	73.7945	379.053	2.11416	9.30685	0.66019
78	20140078	0.583541	67.0762	18505	2.48434	1330	-0.206928	2014	4.325	0.729654	0.540856	70.3463	98.7371	2.23778	12.9124	0.663678
79	20140079	0.601187	70.3989	41650	2.4855	3090	0.361462	2014	1.32	0.426422	0.510117	75.0929	2333	2.4855	22.8006	0.374554
80	20140080	0.580845	68.1774	47964	2.42939	3269	-0.293789	2014	1.805	0.739543	0.492891	69.8927	259.577	2.21102	12.3014	0.642039
82	20140082	0.548786	64.0579	34525	2.51301	1900	-1.32647	2014	1.83	0.403233	0.552841	75.8937	1458.8	2.51301	16.6755	0.555815
85	20140085	0.461608	58.6842	344	2.38202	44	-4.13461	2014	3.03	0.515405	0.657143	72.2571	16.7412	2.44563	21.7463	0.584276
89	20140089	0.624055	71.7847	70234	2.57332	4000	1.09807	2014	1.895	0.205878	0.521279	76.137	2861.44	2.57302	16.6386	0.340092
94	20140094	0.598048	67.5716	39269	2.40096	1831	0.260351	2014	1.4	0.651758	0.533808	70.5159	133.919	2.23775	11.0435	0.471786
97	20140097	0.563762	66.0385	29024	2.43579	2240	-0.84404	2014	3.125	0.464541	0.496176	75.3009	1603.85	2.43579	22.4493	0.474599
99	20140099	0.607288	71.5977	20732	2.54529	1068	0.557975	2014	1.71	0.69946	0.645631	70.2913	88.3624	2.44317	10.2097	0.52996
100	20140100	0.611418	66.8979	20432	2.62783	2011	0.691017	2014	4.29	0.426556	0.448687	78.9642	642.161	2.66572	32.558	0.527941
110	20140110	0.564821	66.2383	2986	2.55374	197	-0.809928	2014	2.3	0.379194	0.505208	66.9949	154.773	2.55541	22.0751	0.402821
116	20140116	0.589366	68.6148	19687	2.42362	1388	-0.0192919	2014	3.615	0.653484	0.525641	74.1323	144.909	2.23159	13.6427	0.728535
119	20140119	0.586581	67.795	50658	2.76089	2604	-0.109025	2014	2.58	0.297818	0.512626	76.1465	754.669	2.92323	14.3391	0.347662
123	20140123	0.654372	72.9091	8019	2.43649	481	2.07465	2014	2.745	0.559	0.543689	74.8592	115.437	2.43158	16.315	0.432975
124	20140124	0.603679	70.452	32552	2.50502	2437	0.441732	2014	1.535	0.14132	0.517029	77.2158	1837.59	2.50502	22.5103	0.421499
125	20140125	0.608323	69.224	31946	2.43561	2395	0.591326	2014	2.54	0.206442	0.513498	75.462	1302.68	2.41083	21.6543	0.460705
126	20140126	0.511659	61.2106	47847	2.58622	1971	-2.52239	2014	5.345	0.705645	0.447887	74.3183	149.831	2.67955	7.70179	0.771048
127	20140127	0.604287	69.2042	41906	2.45437	1984	0.461337	2014	1.25	0.473773	0.512573	75.3888	343.797	2.34505	13.8843	0.462055
128	20140128	0.537678	64.6547	13153	2.43144	1198	-1.68426	2014	1.62	0.716565	0.5125	72.8505	125.837	2.27998	14.3981	0.893592
130	20140130	0.61552	72.4731	37370	2.46816	2171	0.823156	2014	0.85	0.407362	0.50485	75.0861	1694.17	2.46816	18.2158	0.333379
133	20140133	0.61912	70.3359	7687	2.48846	554	0.939109	2014	1.625	0.621338	0.571429	74.3524	96.2416	2.40678	14.9996	0.48559
134	20140134	0.633213	70.1337	11166	2.60211	582	1.39308	2014	3.765	0.635426	0.506329	70.7089	29.0789	2.5856	11.0764	0.514281
136	20140136	0.554341	65.6447	19808	2.49418	1415	-1.14751	2014	2.225	0.500467	0.490909	76.0576	907.492	2.49816	19.2319	0.48562
138	20140138	0.583056	69.5911	36738	2.47518	2447	-0.222578	2014	2.01	0.670206	0.509843	73.5167	211.294	2.26532	12.9288	0.626655
139	20140139	0.593319	69.6913	16947	2.45533	1254	0.108033	2014	3.455	0.46587	0.5225	75.3562	871.484	2.45404	20.1373	0.461779
141	20140141	0.535325	63.8719	30426	2.48741	1827	-1.76006	2014	1.88	0.65487	0.568446	72.2831	201.686	2.33468	14.4397	0.757368
142	20140142	0.605015	68.2977	54008	2.53131	2872	0.48478	2014	3.18	0.4404	0.538937	75.7281	426.166	2.48008	13.9889	0.453965
143	20140143	0.609079	70.5225	96279	2.43682	6256	0.615693	2014	1.225	0.406166	0.52624	75.9981	4721.29	2.43682	19.9886	0.390642
145	20140145	0.615516	71.7425	5003	2.47712	268	0.823022	2014	1.675	0.361493	0.501945	73.8594	222.712	2.48162	18.8822	0.365404
146	20140146	0.600844	67.3075	32957	2.42867	1975	0.35043	2014	1.42	0.452809	0.500344	75.6154	1405.22	2.42874	17.5647	0.409575
147	20140147	0.566989	66.3694	5394	2.53358	275	-0.740124	2014	4.04	0.390833	0.483471	64.2206	212.796	2.53436	17.0314	0.503292
149	20140149	0.598757	68.9894	8388	2.71973	474	0.28318	2014	2.07	0.306954	0.520089	74.1609	411.445	2.72612	19.9042	0.512596
153	20140153	0.592717	68.6119	12054	2.58684	895	0.0886428	2014	1.625	0.626476	0.508929	71.4643	53.5539	2.40145	15.0388	0.599143
155	20140155	0.6397	71.7728	15537	2.33027	957	1.60202	2014	3.59	0.728173	0.509091	71.5455	91.4701	2.30852	14.3818	0.477356
156	20140156	0.59299	70.6343	52443	2.47162	2707	0.0974363	2014	1.9	0.404409	0.494091	74.8327	2061.22	2.47697	15.9107	0.365002
157	20140157	0.629532	70.7232	47348	2.37991	2731	1.27451	2014	1.79	0.49577	0.5	75.3288	1502.2	2.36949	15.9357	0.359236
160	20140160	0.577065	64.7872	7933	2.5156	722	-0.415542	2014	2.27	0.539434	0.485507	75.802	423.341	2.51712	22.1976	0.591278
162	20140162	0.615146	70.4085	14291	2.51146	874	0.811101	2014	2.085	0.7119	0.549451	72.5	66.803	2.33661	11.3586	0.610635
168	20140168	0.623061	72.4005	22168	2.51399	1319	1.06608	2014	1.34	0.633224	0.541353	72.8396	121.603	2.42885	12.5642	0.590936
173	20140173	0.638416	70.1878	30916	2.37522	1910	1.56067	2014	3.49	0.653797	0.59901	74.8042	130.163	2.12876	13.3199	0.657081
175	20140175	0.611119	70.1664	34635	2.39941	2255	0.681378	2014	1.61	0.631076	0.524752	72.7871	169.617	2.24206	14.4649	0.684044
178	20140178	0.557991	65.8642	36856	2.54301	2849	-1.02994	2014	0.885	0.708439	0.530159	71.8475	247.231	2.38451	12.9057	0.606681
182	20140182	0.534963	63.1712	6261	2.54567	459	-1.77173	2014	2.63	0.46475	0.495575	75.1818	306.627	2.5512	21.0579	0.585632
186	20140186	0.643787	74.7333	14659	2.61745	827	1.73368	2014	0.96	0.713578	0.511628	71.3977	40.2965	2.54655	13.7342	0.550333
187	20140187	0.54284	62.333	37387	2.52673	1997	-1.51799	2014	3.45	0.39126	0.550388	75.3154	1415.04	2.52226	16.7457	0.497278
188	20140188	0.583877	66.4286	6074	2.58112	407	-0.196121	2014	7.6	0.63594	0.547619	71.4405	33.0268	2.53451	12.8223	0.613085
190	20140190	0.699985	78.1617	22808	2.55111	924	3.54392	2014	3.08	0.301552	0.541538	76.4211	217.087	2.50575	11.3263	0.278386
192	20140192	0.588748	67.7997	11845	2.4431	708	-0.0392269	2014	1.3	0.243275	0.481638	78.0268	457.716	2.4431	14.5874	0.40999
194	20140194	0.563667	64.4345	17437	2.39558	763	-0.847108	2014	7.485	0.395599	0.0486111	72.6875	171.325	2.30647	11.5902	0.512487
196	20140196	0.561341	68.0298	23925	2.50922	989	-0.922054	2014	4.395	0.411651	0.47624	73.6811	764.404	2.50918	12.7252	0.437797
201	20140201	0.590746	67.5057	18547	2.46395	1363	0.0251592	2014	3.515	0.697629	0.492582	71.1424	115.605	2.36117	11.7983	0.667529
203	20140203	0.541305	62.5449	11281	2.43532	849	-1.56744	2014	2.49	0.29575	0.552822	74.8848	522.798	2.43637	21.142	0.639775
210	20140210	0.667302	75.6081	21908	2.57648	1333	2.49115	2014	4.95	0.626192	0.525896	74.9883	132.132	2.47529	14.6036	0.395369
213	20140213	0.689997	75.396	15621	2.46596	957	3.2222	2014	1.35	0.43907	0.537698	78.4782	370.479	2.45416	18.6893	0.303184
216	20140216	0.631056	71.0139	11386	2.55801	775	1.3236	2014	2.065	0.697261	0.546713	76.7612	109.126	2.47929	13.3225	0.508782
217	20140217	0.556153	65.1813	21184	2.45236	1101	-1.08916	2014	4.6	0.700404	0.457944	72.7103	137.568	2.33115	11.8504	0.616454
223	20140223	0.666537	75.9225	23699	2.49879	1137	2.46651	2014	1.995	0.675353	0.454545	76.7089	94.1551	2.29989	9.29068	0.470688
224	20140224	0.592388	68.3456	10244	2.46225	688	0.0780466	2014	2.075	0.403319	0.512739	74.8229	548.491	2.46597	22.9334	0.441847
225	20140225	0.559891	64.8035	3678	2.51131	174	-0.968749	2014	1.76	0.764782	0.672414	71.6954	110.578	2.51131	11.3938	0.511901
227	20140227	0.571619	65.4379	6339	2.42522	601	-0.590983	2014	5.52	0.641156	0.565603	75.0535	290.765	2.42792	19.0644	0.471478
228	20140228	0.552507	65.7092	7004	2.41288	340	-1.2066	2014	6.04	0.432045	0.541936	73.4118	260.448	2.41288	14.2714	0.544433
229	20140229	0.628278	71.1767	7469	2.39909	526	1.23411	2014	2.255	0.425705	0.521411	77.4251	303.654	2.3996	20.5349	0.343496
231	20140231	0.665237	75.7277	19720	2.49039	1293	2.42464	2014	2.03	0.422766	0.527778	77.0891	746.405	2.48866	19.6732	0.274852
236	20140236	0.563104	66.5148	12883	2.52956	793	-0.865259	2014	5.4	0.641806	0.513514	71.443	75.8161	2.38015	16.1409	0.70807
239	20140239	0.527923	62.9482	16720	2.39812	1237	-1.99848	2014	3.205	0.460592	0.485871	75.6695	845.079	2.40338	21.2745	0.542126
240	20140240	0.678936	75.2651	24536	2.55046	1424	2.86589	2014	2.43	0.478823	0.416667	69.2778	17.5511	2.48417	13.9317	0.282456
243	20140243	0.538996	63.814	30533	2.60761	1706	-1.64182	2014	4.875	0.465214	0.512346	72.5972	451.948	2.55893	16.1095	0.667662
249	20140249	0.573291	64.0726	7110	2.39504	447	-0.537124	2014	1.565	0.60519	0.471429	73.3857	73.3892	2.34064	14.8818	0.659563
251	20140251	0.587348	68.5625	23372	2.41542	1514	-0.0843077	2014	3.15	0.45711	0.518248	73.3717	1077.11	2.41542	21.8937	0.526193
254	20140254	0.577369	66.827	13623	2.41158	855	-0.405744	2014	1.97	0.545836	0.595294	71.2421	522.001	2.41158	14.1045	0.410705
259	20140259	0.676158	76.25	25252	2.47452	1583	2.77641	2014	1.855	0.498749	0.492918	74.813	723.92	2.45788	18.2956	0.300822
260	20140260	0.51034	62.4823	9441	2.57947	579	-2.56487	2014	8.24	0.452737	0.558522	72.7583	419.025	2.58079	17.0399	0.602951
263	20140263	0.659702	73.3769	10175	2.40182	530	2.24632	2014	1.77	0.578204	0.55814	74.8837	74.4434	2.31718	12.8187	0.474798
265	20140265	0.654069	75.8621	16794	2.48198	781	2.06488	2014	1.59	0.583836	0.506276	77.3598	132.84	2.42347	11.7937	0.327143
269	20140269	0.61882	71.8288	12442	2.40662	743	0.929467	2014	1.335	0.446631	0.580645	72.3253	214.369	2.37722	15.2554	0.397185
271	20140271	0.561174	65.4125	17753	2.30272	1021	-0.927422	2014	3.23	0.759251	0.507692	73.3604	120.686	2.22895	10.743	0.604265
273	20140273	0.529473	64.5528	5314	2.40683	344	-1.94857	2014	4.83	0.567579	0.528037	73.9673	97.0103	2.34791	12.4294	0.527191
274	20140274	0.610699	71.573	1530	2.45476	91	0.667854	2014	3.87	0.413093	0.395604	73.8242	72.3102	2.45476	18.1929	0.394427
275	20140275	0.668867	72.6667	12532	2.55504	1001	2.54156	2014	2.875	0.372342	0.557143	66.9	35.6486	2.53655	19.283	0.375782
276	20140276	0.568583	65.3316	3343	2.48388	190	-0.688759	2014	1.955	0.401325	0.417989	74.7053	153.263	2.48388	18.5751	0.588245
279	20140279	0.637108	74.8237	22400	2.53159	1199	1.51855	2014	1.505	0.622715	0.516432	73.614	102.929	2.42063	12.8312	0.491215
281	20140281	0.581225	68.4976	23640	2.37418	1470	-0.281536	2014	1.735	0.451846	0.503084	74.9463	1069.59	2.37418	18.3448	0.411025
282	20140282	0.582812	67.3767	9744	2.42082	520	-0.230425	2014	1.565	0.459866	0.548246	73.2719	336.766	2.4277	17.3584	0.446891
284	20140284	0.611601	72.0877	34373	2.49112	2076	0.696907	2014	4.44	0.286824	0.496386	74.4244	1744.4	2.49112	20.3635	0.351263
285	20140285	0.505177	64.2045	563	2.50529	47	-2.73118	2014	2.06	0.628831	0.444444	71.6739	22.49	2.52634	17.0909	0.723737
286	20140286	0.662471	72.988	21556	2.46554	1182	2.33553	2014	2.215	0.137594	0.544046	78.5523	789.96	2.46493	17.0517	0.283181
287	20140287	0.629653	72.2823	34644	2.5172	2085	1.27839	2014	0.09	0.458459	0.549784	75.6461	648.041	2.4831	17.6398	0.408056
288	20140288	0.60928	71.3782	12810	2.53517	764	0.622167	2014	2.7	0.684606	0.607143	69.2588	38.5148	2.3734	14.3396	0.59947
291	20140291	0.616481	68.0982	20114	2.52263	1106	0.854102	2014	0.91	0.434566	0.449637	77.4642	711.012	2.51139	17.2436	0.515929
295	20140295	0.597995	67.9685	5627	2.60485	391	0.258656	2014	1.955	0.504515	0.515901	76.3428	188.505	2.60117	19.0195	0.434843
297	20140297	0.599527	68.5908	13839	2.52202	875	0.307982	2014	1.285	0.718202	0.587156	74.7523	47.9121	2.4123	13.9255	0.539209
301	20140301	0.682953	74.1687	15034	2.53329	584	2.99528	2014	1.09	0.647117	0.64	70.528	53.0158	2.43293	8.39389	0.559099
303	20140303	0.532927	64.2331	6735	2.56625	491	-1.8373	2014	1.12	0.52298	0.544715	71.7177	71.2533	2.50671	21.288	0.809623
311	20140311	0.481078	57.3852	2856	2.52204	145	-3.50743	2014	2.42	0.3996	0.583333	69.4167	7.49485	2.39422	10.5885	1.57324
312	20140312	0.628948	71.359	1693	2.60145	79	1.25569	2014	4.395	0.565356	0.428571	76.4286	3.85175	2.59639	11.5541	0.435781
314	20140314	0.558075	62.4765	21722	2.4091	1566	-1.02725	2014	7.715	0.466564	0.493036	74.6048	1039.19	2.4107	21.6414	0.550885
315	20140315	0.594392	66.5464	4248	2.46084	294	0.142592	2014	2.5	0.419834	0.5	75.5905	140.662	2.44301	18.5731	0.486339
318	20140318	0.645729	72.1124	5434	2.44132	356	1.79624	2014	1.8	0.664366	0.628205	73.6667	32.2141	2.34474	14.7894	0.448664
319	20140319	0.59386	66.9224	5581	2.42511	374	0.125443	2014	3.2	0.568738	0.556701	74.6392	107.775	2.38101	16.3292	0.502411
321	20140321	0.476887	52.2291	11860	2.52224	673	-3.64244	2014	5.245	0.531764	0.487465	72.1922	226.929	2.4999	16.0518	0.929953
325	20140325	0.619476	69.6264	10172	2.46585	525	0.950577	2014	1.795	0.398963	0.520362	77.043	345.384	2.4571	15.7508	0.404503
330	20140330	0.716659	77.6748	5816	2.61098	465	4.081	2014	4.43	0.723942	0.379032	75.8397	52.5353	2.56013	14.6672	0.350512
332	20140332	0.567405	64.1996	43821	2.59991	3349	-0.726713	2014	1.8	0.65486	0.54244	75.2447	250.259	2.48637	15.2476	0.867548
333	20140333	0.661169	76.021	1955	2.47277	149	2.2936	2014	1.69	0.41999	0.45	78.6736	110.619	2.46581	24.8877	0.301523
334	20140334	0.655579	73.6286	6825	2.45841	421	2.11353	2014	1.595	0.767109	0.576471	74.4706	33.5978	2.51362	11.2574	0.458285
337	20140337	0.652317	72.4042	10696	2.52521	635	2.00845	2014	4.335	0.428443	0.478261	71.8913	71.1983	2.47254	14.2171	0.535295
340	20140340	0.62146	71.7301	6509	2.51772	418	1.0145	2014	2.27	0.371107	0.574627	75.8247	339.898	2.52042	21.3211	0.443661
341	20140341	0.566298	65.4596	16017	2.43568	962	-0.762363	2014	2.22	0.445811	0.469773	73.7814	628.599	2.44739	17.4428	0.513204
344	20140344	0.552912	63.2089	11990	2.48897	623	-1.19356	2014	2.515	0.458771	0.507589	75.5666	445.428	2.48906	15.2409	0.53066
348	20140348	0.645237	75.974	3265	2.52557	201	1.78041	2014	1.49	0.518021	0.559322	69.3051	27.4317	2.58965	14.2888	0.457151
352	20140352	0.574825	65.8123	2367	2.51587	265	-0.487687	2014	3.13	0.727558	0.439216	76.098	89.8888	2.51978	18.1702	0.614771
353	20140353	0.702608	78.1206	11873	2.53312	637	3.6284	2014	1.625	0.498483	0.615385	73.8769	26.4187	2.56123	11.3213	0.354592
355	20140355	0.591597	65.9429	9620	2.44239	662	0.0525629	2014	1.885	0.446556	0.510046	74.5877	487.583	2.44483	20.3208	0.48418
356	20140356	0.647639	72.8901	6720	2.43523	367	1.85775	2014	2.315	0.427278	0.552147	74.7975	102.759	2.44159	15.7839	0.354286
357	20140357	0.587829	64.8607	5440	2.60896	372	-0.0688116	2014	2.625	0.469995	0.418994	74.4489	262.001	2.60896	20.1173	0.581867
359	20140359	0.644348	72.5861	5833	2.55599	535	1.75176	2014	4.14	0.140599	0.530841	74.9402	365.156	2.55599	28.4536	0.361275
362	20140362	0.586501	69.4751	5524	2.49253	364	-0.111585	2014	2.53	0.503525	0.489736	75.2945	226.603	2.49274	17.4105	0.440661
364	20140364	0.583667	66.7936	20207	2.48953	1231	-0.202892	2014	4.195	0.288443	0.507194	76.4221	523.865	2.38575	15.4773	0.471878
367	20140367	0.630819	74.2716	23475	2.47215	1337	1.31597	2014	2.18	0.635262	0.523404	75.4979	107.242	2.32258	10.8936	0.492488
370	20140370	0.569448	65.3788	10919	2.58185	600	-0.660916	2014	3.34	0.351126	0.482143	74.3095	79.0254	2.49329	13.6221	0.628263
372	20140372	0.742495	75.0388	11913	2.55581	881	4.91323	2014	4.76	0.509994	0.502591	73.4974	91.9835	2.51093	17.4516	0.311276
373	20140373	0.576363	67.8282	46921	2.48621	2482	-0.438144	2014	2.725	0.493929	0.508949	74.8434	595.113	2.43122	14.8707	0.49898
374	20140374	0.635449	72.2018	14073	2.43363	809	1.4651	2014	1.215	0.460139	0.554245	74.9906	249.595	2.42176	14.077	0.376754
376	20140376	0.585196	69.3738	8008	2.46853	521	-0.153615	2014	2.935	0.372423	0.440777	77.033	429.927	2.46748	21.7657	0.457618
378	20140378	0.568632	63.7974	2115	2.44639	163	-0.687173	2014	1.09	0.677689	0.642857	68.3036	20.4036	2.31724	16.4963	0.767449
385	20140385	0.610957	72.3321	12299	2.4549	563	0.676164	2014	2.13	0.393378	0.570902	74.1606	449.963	2.45546	14.4425	0.383844
388	20140388	0.599009	69.267	16771	2.47801	865	0.291293	2014	1.255	0.443452	0.522757	72.8702	585.375	2.48128	15.935	0.411097
389	20140389	0.502153	62.3468	4366	2.49637	335	-2.82859	2014	1.92	0.454947	0.555224	75.5403	242.317	2.49637	22.9904	0.54148
390	20140390	0.518513	55.8462	1128	2.37186	65	-2.30162	2014	3.415	0.406038	0.483871	74.5873	50.0947	2.37037	18.0877	0.72456
392	20140392	0.639971	74.1449	13771	2.44865	862	1.61076	2014	1.67	0.426897	0.553719	74.388	646.531	2.45139	19.0421	0.331462
394	20140394	0.52555	62.5026	11548	2.44973	968	-2.07493	2014	2.62	0.439903	0.526971	73.2039	754.054	2.45029	26.9327	0.617477
395	20140395	0.573762	66.8612	54029	2.43521	3467	-0.521933	2014	1.605	0.391008	0.511901	74.7722	2618.31	2.43573	19.5781	0.517857
398	20140398	0.650388	73.1765	1071	2.49701	71	1.94632	2014	1.52	0.25374	0.605634	74.0141	49.6253	2.49701	17.7058	0.381562
400	20140400	0.668733	73.2253	15389	2.49683	1004	2.53724	2014	1.045	0.128329	0.652826	79.4187	672.34	2.49333	20.5834	0.275441
402	20140402	0.622594	69.137	8062	2.58818	616	1.05103	2014	6.57	0.631542	0.572519	74.1353	67.278	2.46176	19.426	0.444984
403	20140403	0.633843	73.4013	3662	2.44095	305	1.41338	2014	2.78	0.616915	0.533981	77.3884	44.5161	2.37849	15.5311	0.420776
404	20140404	0.559754	64.5495	7211	2.43246	666	-0.973144	2014	1.5	0.519056	0.534992	75.9674	417.474	2.43153	23.9733	0.538365
405	20140405	0.579314	64.9963	9204	2.54184	546	-0.343096	2014	3.92	0.424567	0.462687	72	38.1716	2.34868	15.5967	0.962218
408	20140408	0.63253	73.1266	15477	2.60997	725	1.37109	2014	1.875	0.51316	0.472727	77.6687	215.992	2.5567	13.2678	0.370529
417	20140417	0.533243	61.5751	10230	2.35846	697	-1.82713	2014	2.61	0.928888	0.536398	76.8892	76.9609	2.29175	15.5126	0.848335
419	20140419	0.553725	63.5031	4905	2.42207	336	-1.16738	2014	1.665	0.419881	0.512195	74.9702	250.438	2.42207	20.3572	0.631011
420	20140420	0.559315	65.6336	20404	2.44206	1328	-0.9873	2014	2.325	0.413896	0.540619	77.0097	784.977	2.43367	19.4514	0.44459
422	20140422	0.575338	66.9538	15706	2.55302	999	-0.471162	2014	2.015	0.575612	0.523669	77.6154	151.789	2.46422	14.2354	0.539524
425	20140425	0.608878	70.3649	25455	2.42614	1352	0.609199	2014	1.705	0.433649	0.490792	76.5403	874.284	2.42339	15.7392	0.346518
426	20140426	0.568504	65.7733	6168	2.55914	537	-0.691314	2014	1.64	0.516234	0.5197	74.8449	346.509	2.56012	22.9276	0.495141
431	20140431	0.512464	59.9235	6561	2.27971	383	-2.49646	2014	2.22	0.511814	0.562842	72.2164	257.795	2.28066	15.1688	0.735125
437	20140437	0.509366	60.6466	8275	2.64278	408	-2.59626	2014	4.895	0.384586	0.555	76.7363	123.673	2.62015	12.678	0.726272
438	20140438	0.568616	66.3025	2514	2.46509	162	-0.687689	2014	1.785	0.405809	0.566038	78.3812	127.13	2.46555	19.8508	0.486132
439	20140439	0.519521	61.3559	5086	2.40303	364	-2.26914	2014	3.755	0.462588	0.473684	77.6022	262.158	2.40305	20.5438	0.675685
440	20140440	0.82641	86.6571	4074	2.58439	318	7.61629	2014	2.54	0.497655	0.472222	79.2222	23.5937	2.58439	20.4594	0.172667
441	20140441	0.562908	68.08	1749	2.42063	102	-0.871574	2014	1.955	0.692576	0.52381	70.3333	11.0226	2.26367	12.5477	0.748671
443	20140443	0.607634	71.8485	14368	2.48544	840	0.569131	2014	1.38	0.451988	0.490272	77.4268	572.198	2.48653	16.885	0.378782
447	20140447	0.577347	63.1281	16865	2.32467	1104	-0.406445	2014	2.09	0.760009	0.521739	68.8788	84.2388	2.126	11.3289	0.877831
448	20140448	0.567577	66.4486	9814	2.38812	656	-0.721153	2014	2.09	0.519201	0.516768	77.4009	420.42	2.38812	16.6504	0.509455
451	20140451	0.57895	68.4272	22967	2.55658	1329	-0.354838	2014	1.36	0.46221	0.479685	75.8915	564.887	2.52849	17.0968	0.452593
453	20140453	0.670555	75.0714	9702	2.38476	470	2.59593	2014	3.745	0.740795	0.578947	74.4026	30.3363	2.3269	9.80796	0.423841
454	20140454	0.510652	53.8686	5823	2.35881	443	-2.55483	2014	8.475	0.875715	0.528497	76.2228	44.431	2.36926	9.34885	1.17546
456	20140456	0.660699	78.4991	8668	2.49684	542	2.27846	2014	2.375	0.492608	0.566474	73.7341	73.8833	2.37906	11.8223	0.404446
460	20140460	0.584999	68.2634	37913	2.40547	2361	-0.15997	2014	2.005	0.412807	0.528687	78.1623	1809.52	2.40567	18.893	0.440349
461	20140461	0.553609	66.8232	24536	2.48106	1424	-1.1711	2014	1.405	0.428536	0.481424	74.0802	971.349	2.48306	16.2129	0.487692
463	20140463	0.532657	62.9259	1666	2.4541	82	-1.84599	2014	2.825	0.379118	0.555556	71.0286	57.455	2.44262	15.6389	0.618522
464	20140464	0.540574	62.8458	5170	2.41245	413	-1.59099	2014	2.8	0.430395	0.419948	77.8398	303.885	2.41245	23.1081	0.660639
465	20140465	0.559587	63.4759	2301	2.4657	171	-0.978545	2014	4.285	0.43743	0.462585	77.7211	96.1428	2.44663	20.9367	0.622374
466	20140466	0.498292	58.1772	7544	2.37194	724	-2.95296	2014	2.855	0.558428	0.510549	76.1433	438.301	2.3699	23.8418	0.67444
467	20140467	0.624644	69.9424	21478	2.32129	839	1.11706	2014	4.43	0.536008	0.520958	76.0299	102.117	2.28652	11.2635	0.572729
469	20140469	0.598966	67.3561	11607	2.49065	865	0.289924	2014	3.595	0.187855	0.49399	74.2126	616.947	2.48776	22.0569	0.45625
470	20140470	0.582158	67.5426	4674	2.30925	326	-0.251481	2014	1.48	0.51227	0.495935	75.638	216.379	2.30925	17.7519	0.494379
474	20140474	0.55466	63.8968	7720	2.37276	440	-1.13725	2014	2.53	0.434456	0.522936	75.4068	325.529	2.37276	16.508	0.605054
478	20140478	0.599441	70.3435	53924	2.46945	3036	0.305217	2014	2.015	0.388845	0.557247	75.94	2414.06	2.46943	18.3111	0.411956
480	20140480	0.568671	66.495	9244	2.41807	498	-0.685944	2014	1.945	0.418139	0.484487	75.6024	329.139	2.43499	16.6553	0.511773
482	20140482	0.55039	64.4472	58085	2.55254	3023	-1.27478	2014	6	0.528047	0.521322	70.4254	563.72	2.48299	13.6808	0.545549
487	20140487	0.601123	63.8541	3824	2.44777	343	0.359412	2014	1.815	0.00812972	0.506494	72.9654	93.7296	2.48078	20.3982	0.507697
489	20140489	0.546395	65.3807	4871	2.40954	337	-1.40347	2014	2.34	0.515037	0.441176	72.5032	197.524	2.40232	17.9751	0.493797
490	20140490	0.687462	78.3363	1832	2.50888	115	3.14053	2014	1.385	0.145413	0.495575	77.087	99.9204	2.50888	22.2064	0.284937
492	20140492	0.563394	64.6157	4381	2.55339	266	-0.8559	2014	1.535	0.691386	0.590164	71.8525	19.86	2.58158	9.83583	0.579698
494	20140494	0.568047	66.3918	63285	2.44481	4085	-0.706033	2014	1.54	0.395582	0.509142	74.6977	3091.96	2.44481	19.6028	0.523796
495	20140495	0.690269	77.4359	19843	2.63243	1448	3.23096	2014	2.95	0.593621	0.583596	69.6824	133.491	2.43295	13.9996	0.409752
497	20140497	0.556969	64.5072	18168	2.47939	1127	-1.06287	2014	5.51	0.571874	0.447811	75.8826	164.637	2.36137	15.6234	0.768432
500	20140500	0.54242	64.2245	4083	2.4231	252	-1.5315	2014	1.6	0.273752	0.488372	74.3485	97.1256	2.40717	17.7767	0.596475
502	20140502	0.623472	71.6817	13712	2.38354	667	1.07931	2014	4.885	0.479467	0.481633	76.1592	134.504	2.2798	11.781	0.483317
503	20140503	0.503781	60.5097	6777	2.45947	418	-2.77613	2014	5.045	0.559965	0.481752	74.2409	76.4585	2.34715	16.1279	0.728785
511	20140511	0.507285	58.1004	9917	2.5255	711	-2.66329	2014	1.645	0.460061	0.526241	76.2099	480.047	2.5255	18.3434	0.711734
